# Supplementary material for: The Antibody Registry: ten years of registering antibodies
Source: Nucleic Acids Res. 2022 Nov 12;51(D1):D358–67. doi: 10.1093/nar/gkac927 (PMC9825422; doi:10.1093/nar/gkac927)
Supplement: gkac927_Supplemental_File [file gkac927_supplemental_file.xlsx]

## Sheet: Field description schema
Block	Database fields	Commercial Form Element Red fields are required	Personal Form Element Red fields are required	Definition & Examples
Name	ab_name ^	Antibody Name	Antibody Name *	Name provided by the company or the investigator; this does not need to be unique.
Identifier	ab_id ^			Antibody identifier, e.g., AB_90755
Identifier	accession ^			Accession number for antibody, this value is the same as the Antibody identifier for newly added antibodies, different if antibody records have been consolidated or are not unique.
Identifier	ix			Database specific unique code, numerical
Identifier	uid			Database specific unique code, hash
Identifier	commercial_type ^	selected: commercial	selected: personal	Can include the following: commercial, non-profit, personal, other
Identifier	catalog_num ^	Catalog Number *	Identifier *	This must be a unique value for the vendor or provider of length less than 512 characters
Identifier	cat_alt ^			The alternative catalog numbers for this product, delimited by comma, e.g., 9101S, 9101P, 9191L
Identifier	vendor ^	Vendor	Principal Investigator - Institution *	The name of the company or laboratory. For individual labs, the principal investigator name is followed by the word lab.
Identifier	vendor_id			Database assigned number of vendor; helps with tracking of vendors that change names
Identifier	url ^	Vendor Page Link*	Principal Investigator's or Institution's Website *	Link to more information about the antibody. For personal antibodies this usually lists the the principal investigator's lab website or university affiliation.
Antigen	ab_target ^	Target Antigen	Target Antigen *	The symbol of the antigen molecule that the antibody was raised against.
Antigen	target_species ^	Target/Reactive Species	Target/Reactive Species *	The species associated with the antigen molecule.
Antigen	ab_target_entrez_gid			Gene identifier for the gene that is associated with the protein target
Antigen	target_subregion ^^			The subregion of the target protein that the epitope is contained in, e.g., c-terminus
Antigen	target_modification ^^			Any modification to the target protein, e.g., phosphorylated
Antigen	epitope ^^	Epitope	Epitope	The AA sequence that the antibody reagent binds to
Antigen	uniprot_id ^^	Uniprot ID	Uniprot ID	Protein identifier from UNIPROT, e.g., Q7Z7E8
Product	source_organism ^	Raised in Species	Raised in Species *	The organism that the antibody was raised in; common antibodies are raised in goat, rabbit or mouse. Synthetic or bacterial origins can be noted for recombinant antibodies.
Product	clonality ^	Clonality	Clonality *	Can include the following options: Unknown, Cocktail, Control, Isotype Control, Monoclonal, Monoclonal Secondary, Polyclonal, Polyclonal Secondary, Oligoclonal, Recombinant, Recombinant Monoclonal, Recombinant Monoclonal Secondary, Recombinant Polyclonal, Recombinant Polyclonal Secondary
Product	clone_id ^	Clone ID	Clone ID	The identifier given by the manufacturer or creator of monoclonal antibodies, typically associated with the cell line name.
Product	product_isotype ^^	Product Isotype	Product Isotype	Can include the following: IgG, IgY, IgA, IgM as well as the IgG subtypes
Product	product_conjugate ^^	Product Conjugate	Product Conjugate	The molecule that the antibody is conjugated to. This is generally used for secondary antibodies but the field is not restricted as there can be various tags on primary antibodies as well.
Product	defining_citation ^		Defining Citation	The manuscript that describes the creation of the antibody.
Product	product_form ^^	Product Form	Product Form	The formulation of the antibody product. Can include: Lyophilized, Affinity purified, Liquid
Comment	comments ^	Application/Comments	Applications/Comments	A free text comment.
Comment	feedback			Feedback to the submitted stored here
Comment	curator_comment			Curator comment about this reagent
Comment	disc_date ^			The date on which the antibody product was found to be discontinued
Comment	status			Can include: curated, rejected, queue
Date	insert_time ^^			Unix time stamp when the row was inserted
Date	curate_time ^^			Unix time stamp when the row was last updated
* Required before the antibody can be submitted
^ indicates that a field has been available to the public since 2014
^^ indicates a field that is newly available with the 2022 redesign

## Sheet: antibodies per protein
Entity Uniprot ID	Protein name(s)	Antibody count (automated & manually corrected)	Value before manual adjustment
P01308	INS	52125	299366
P25054	APC DP2.5	24630
P02743	APCS PTX2	24480
Q96AT9	RPE HUSSY-17	13101
Q99218	AMELY AMGL AMGY	9507
P10721	KIT SCFR	8714
P01730	CD4	8286
P02144	MB	7949
P01375	TNF TNFA TNFSF2	6104
P01024	C3 CPAMD1	4908
P00533	EGFR ERBB ERBB1 HER1	4719
P10275	AR DHTR NR3C4	4572
Q96S52	PIGS UNQ1873/PRO4316	4529	58877
P00540	MOS	4479
P15391	CD19	4424
P20132	SDS SDH	4285
P16070	CD44 LHR MDU2 MDU3 MIC4	3843
P25445	FAS APT1 FAS1 TNFRSF6	3573
P06127	CD5 LEU1	3511
P01031	C5 CPAMD4	3336
P08571	CD14	3257
P06681	C2	3208
P01732	CD8A MAL	3207
P01106	MYC BHLHE39	3187
P10747	CD28	2623
P30990	NTS	2617
P25942	CD40 TNFRSF5	2572
P06729	CD2 SRBC	2571
P31749	AKT1 PKB RAC	2558
P13671	C6	2537
P00451	F8 F8C	2445
P13726	F3	2442
P28906	CD34	2395
Q02539	H1-1 H1F1 HIST1H1A	2368
P05412	JUN	2348
P28907	CD38	2328
P02748	C9	2322
P00740	F9	2315
P10643	C7	2309
P03951	F11	2289
P00734	F2	2278
P42081	CD86 CD28LG2	2277
P00742	F10	2236
P11498	PC	2231
O43593	HR	2229
P08575	PTPRC CD45	2104
P00918	CA2	2097
P02649	APOE	2092
P05067	APP A4 AD1	2044
Q7LC44	ARC KIAA0278	2042
P20273	CD22 SIGLEC2	2020
P12259	F5	1948
P33681	CD80 CD28LG CD28LG1 LAB7	1925
P08709	F7	1912
P01133	EGF	1873
P04626	ERBB2 HER2 MLN19 NEU NGL	1870
P04637	TP53 P53	1863
P14136	GFAP	1842
P00748	F12	1782
P04406	GAPDH GAPD CDABP0047 OK/SW-cl.12	1756
O14556	GAPDHS GAPD2 GAPDH2 GAPDS HSD-35 HSD35	1754
P30301	MIP AQP0	1677
O60603	TLR2 TIL4	1674
P10415	BCL2	1664
O15067	PFAS KIAA0361	1610
P07766	CD3E T3E	1606
P08581	MET	1595
P40763	STAT3 APRF	1584
P00738	HP	1573
Q9UM73	ALK	1564
P15941	MUC1 PUM	1560
P04040	CAT	1556	2443130
P25063	CD24 CD24A	1550
Q86TI0	TBC1D1 KIAA1108	1540
P42224	STAT1	1507
P26842	CD27 TNFRSF7	1499
P21926	CD9 MIC3 TSPAN29 GIG2	1495
P20138	CD33 SIGLEC3	1492
P15336	ATF2 CREB2 CREBP1	1489
Q07108	CD69 CLEC2C	1476
P12931	SRC SRC1	1444
Q92934	BAD BBC6 BCL2L8	1433
P60568	IL2	1423
P02741	CRP PTX1	1409
P09871	C1S	1394
Q9BZS1	FOXP3 IPEX JM2	1388
P09564	CD7	1378
P12004	PCNA	1367
P16435	POR CYPOR	1367
P02771	AFP HPAFP	1334
P16671	CD36 GP3B GP4	1328
P60484	PTEN MMAC1 TEP1	1295
P22681	CBL CBL2 RNF55	1294
P12821	ACE DCP DCP1	1270
O00206	TLR4	1261
P38398	BRCA1 RNF53	1222
P35568	IRS1	1207
P07108	DBI	1206
P11215	ITGAM CD11B CR3A	1202
P16422	EPCAM GA733-2 M1S2 M4S1 MIC18 TACSTD1 TROP1	1189
P06126	CD1A	1187
P49915	GMPS	1179
P41217	CD200 MOX1 MOX2 My033	1175
P05362	ICAM1	1173
P61073	CXCR4	1169
Q07812	BAX BCL2L4	1161
P10636	MAPT MAPTL MTBT1 TAU	1156
P01100	FOS G0S7	1153
P13987	CD59 MIC11 MIN1 MIN2 MIN3 MSK21	1142
P21810	BGN SLRR1A	1132
P34810	CD68	1131
P01589	IL2RA	1130
P40313	CTRL CTRL1	1125
P02768	ALB GIG20 GIG42 PRO0903 PRO1708 PRO2044 PRO2619 PRO2675 UNQ696/PRO1341	1099
P09326	CD48 BCM1 BLAST1	1092
P42226	STAT6	1073
Q13315	ATM	1058
P51681	CCR5 CMKBR5	1054
P43405	SYK	1051
P84022	SMAD3 MADH3	1044
P09936	UCHL1	1044
P04216	THY1	1040
P42229	STAT5A STAT5	1028
P11362	FGFR1 BFGFR CEK FGFBR FLG FLT2 HBGFR	1017
P08174	CD55 CR DAF	1009
P05231	IL6 IFNB2	1008
P04049	RAF1 RAF	1007
P02686	MBP	1003
Q13153	PAK1	1002
P31751	AKT2	997
P35222	CTNNB1 CTNNB OK/SW-cl.35 PRO2286	986
P02774	GC	983
P42345	MTOR FRAP FRAP1 FRAP2 RAFT1 RAPT1	981
P40259	CD79B B29 IGB	981
P08962	CD63 MLA1 TSPAN30	973
P14679	TYR	966
P06239	LCK	964
P11912	CD79A IGA MB1	943
O75390	CS	940
P00450	CP	939
P06400	RB1	937
Q15796	SMAD2 MADH2 MADR2	935
P01138	NGF NGFB	931
P43403	ZAP70 SRK	926
P05112	IL4	923
P60033	CD81 TAPA1 TSPAN28	922
P01270	PTH	921
P16284	PECAM1	917
Q00987	MDM2	916
P10966	CD8B CD8B1	915
Q9Y6W8	ICOS AILIM	908
P19338	NCL	906
P24941	CDK2 CDKN2	906
P11802	CDK4	904
Q08722	CD47 MER6	903
Q86VB7	CD163 M130	896
Q9BXM0	PRX KIAA1620	894
P01579	IFNG	885
P21860	ERBB3 HER3	884
P04233	CD74 DHLAG	880
Q04206	RELA NFKB3	880
Q9Y573	IPP KLHL27	878
P32248	CCR7 CMKBR7 EBI1 EVI1	868
P30203	CD6	868
P11836	MS4A1 CD20	867
P06493	CDK1 CDC2 CDC28A CDKN1 P34CDC2	865
P02786	TFRC	865
P14780	MMP9 CLG4B	850
P07101	TH TYH	848
Q02750	MAP2K1 MEK1 PRKMK1	841
P49815	TSC2 TSC4	841
P36888	FLT3 CD135 FLK2 STK1	839
P30304	CDC25A	835
P29965	CD40LG CD40L TNFSF5 TRAP	832
P55957	BID	830
Q13938	CAPS	829
P17693	HLA-G HLA-6.0 HLAG	827
P02787	TF PRO1400	825
P14209	CD99 MIC2 MIC2X MIC2Y	823
P08069	IGF1R	822
P08100	RHO OPN2	819
P08670	VIM	812
P03372	ESR1 ESR NR3A1	810
P08253	MMP2 CLG4A	807
Q00613	HSF1 HSTF1	805
P19838	NFKB1	803
P27361	MAPK3 ERK1 PRKM3	793
Q13547	HDAC1 RPD3L1	792
P49913	CAMP CAP18 FALL39 HSD26	790
P35968	KDR FLK1 VEGFR2	786
P22301	IL10	784
P19320	VCAM1	783
P07288	KLK3 APS	782
P17661	DES	779
P19256	CD58 LFA3	771
P20963	CD247 CD3Z T3Z TCRZ	770
P06401	PGR NR3C3	763
Q9H9S0	NANOG	760
P05164	MPO	759
Q9Y243	AKT3 PKBG	753
P05107	ITGB2 CD18 MFI7	751
Q8N726	CDKN2A CDKN2 MLM	748
P42771	CDKN2A CDKN2 MTS1	748
P23443	RPS6KB1 STK14A	740
P13500	CCL2 MCP1 SCYA2	740
P19419	ELK1	738
P01266	TG	732
Q05397	PTK2 FAK FAK1	731
Q9NZQ7	CD274 B7H1 PDCD1L1 PDCD1LG1 PDL1	729
P29966	MARCKS MACS PRKCSL	723
P00441	SOD1	723
Q9NR96	TLR9 UNQ5798/PRO19605	722
Q07817	BCL2L1 BCL2L BCLX	720
P08047	SP1 TSFP1	718
P13612	ITGA4 CD49D	717
P37840	SNCA NACP PARK1	717
P16234	PDGFRA PDGFR2 RHEPDGFRA	713
P07332	FES FPS	711
P23560	BDNF	709
P09619	PDGFRB PDGFR PDGFR1	709
Q04864	REL	702
P20701	ITGAL CD11A	702
P05556	ITGB1 FNRB MDF2 MSK12	698
Q15118	PDK1 PDHK1	695
Q13177	PAK2	691
O15455	TLR3	691
P49841	GSK3B	689
P04792	HSPB1 HSP27 HSP28	684
Q13158	FADD MORT1 GIG3	684
P53350	PLK1 PLK	683
Q14765	STAT4	681
P49675	STAR STARD1	681
Q06609	RAD51 RAD51A RECA	681
P07949	RET CDHF12 CDHR16 PTC RET51	679
Q9UNA4	POLI RAD30B	678
O43561	LAT	678
P46531	NOTCH1 TAN1	674
P46527	CDKN1B KIP1	674
P10147	CCL3 G0S19-1 MIP1A SCYA3	671
P05106	ITGB3 GP3A	668
P15529	CD46 MCP MIC10	661
P05019	IGF1 IBP1	660
Q9NNX6	CD209 CLEC4L	660
P28482	MAPK1 ERK2 PRKM1 PRKM2	657
P26358	DNMT1 AIM CXXC9 DNMT	655
Q02078	MEF2A MEF2	654
P05783	KRT18 CYK18 PIG46	652
P11137	MAP2	650
P19429	TNNI3 TNNC1	647
Q12778	FOXO1 FKHR FOXO1A	645
P00519	ABL1 ABL JTK7	643
P30307	CDC25C	643
Q13541	EIF4EBP1	641
Q15797	SMAD1 BSP1 MADH1 MADR1	640
P48431	SOX2	640
P01236	PRL	640
Q01151	CD83	640
P04141	CSF2 GMCSF	639
P61769	B2M CDABP0092 HDCMA22P	635
P50552	VASP	635
Q16539	MAPK14 CSBP CSBP1 CSBP2 CSPB1 MXI2 SAPK2A	632
P49682	CXCR3 GPR9	632
P20702	ITGAX CD11C	628
P10242	MYB	627
P49736	MCM2 BM28 CCNL1 CDCL1 KIAA0030	625
P08514	ITGA2B GP2B ITGAB	624
O60674	JAK2	620
P06241	FYN	618
P09429	HMGB1 HMG1	616
P15692	VEGFA VEGF	616
P35225	IL13 NC30	614
P01584	IL1B IL1F2	613
Q07820	MCL1 BCL2L3	613
P00747	PLG	611
P06731	CEACAM5 CEA	607
Q01094	E2F1 RBBP3	606
P62993	GRB2 ASH	603
P13591	NCAM1 NCAM	602
Q9UER7	DAXX BING2 DAP6	601
P32970	CD70 CD27L CD27LG TNFSF7	597
Q5S007	LRRK2 PARK8	597
P21854	CD72	593
P08254	MMP3 STMY1	589
Q9NR28	DIABLO SMAC	588
P0DSE1	TRA	586
P07948	LYN JTK8	584
P02751	FN1 FN	582
P08473	MME EPN	581
P04439	HLA-A HLAA	581
P49238	CX3CR1 CMKBRL1 GPR13	580
P02753	RBP4 PRO2222	579
P39905	GDNF	579
Q06187	BTK AGMX1 ATK BPK	578
O15392	BIRC5 API4 IAP4	577
P08138	NGFR TNFRSF16	576
Q00535	CDK5 CDKN5	572
P28300	LOX	565
P05121	SERPINE1 PAI1 PLANH1	564
O14618	CCS	564
P16220	CREB1	564
P56524	HDAC4 KIAA0288	563
P14210	HGF HPTA	563
Q00534	CDK6 CDKN6	562
Q14653	IRF3	560
P60880	SNAP25 SNAP	560
Q13480	GAB1	560
Q15762	CD226 DNAM1	557
P14151	SELL LNHR LYAM1	557
Q15848	ADIPOQ ACDC ACRP30 APM1 GBP28	555
P03956	MMP1 CLG	555
P38936	CDKN1A CAP20 CDKN1 CIP1 MDA6 PIC1 SDI1 WAF1	553
P13473	LAMP2	550
P51677	CCR3 CMKBR3	549
P55211	CASP9 MCH6	549
P08637	FCGR3A CD16A FCG3 FCGR3 IGFR3	549
P16410	CTLA4 CD152	545
P42574	CASP3 CPP32	545
P17677	GAP43	543
Q13535	ATR FRP1	543
Q14790	CASP8 MCH5	542
P16150	SPN CD43	538
Q9Y2C9	TLR6	537
Q15303	ERBB4 HER4	537
Q9NYK1	TLR7 UNQ248/PRO285	537
P19397	CD53 MOX44 TSPAN25	536
P01033	TIMP1 CLGI TIMP	534
P11279	LAMP1	534
P01588	EPO	534
P09038	FGF2 FGFB	532
P50613	CDK7 CAK CAK1 CDKN7 MO15 STK1	531
P09104	ENO2	531
Q99836	MYD88	530
P41159	LEP OB OBS	529
Q96EB6	SIRT1 SIR2L1	528
P12830	CDH1 CDHE UVO	524
Q92769	HDAC2	524
P20023	CR2 C3DR	522
P16035	TIMP2	522
O14727	APAF1 KIAA0413	521
O60602	TLR5 TIL3	521
Q96E93	KLRG1 CLEC15A MAFA MAFAL	519
P51684	CCR6 CKRL3 CMKBR6 GPR29 STRL22	516
Q13485	SMAD4 DPC4 MADH4	515
P06730	EIF4E EIF4EL1 EIF4F	513
P25963	NFKBIA IKBA MAD3 NFKBI	511
P41597	CCR2 CMKBR2	510
Q99467	CD180 LY64 RP105	510
P02647	APOA1	510
P04275	VWF F8VWF	510
P04179	SOD2	509
P32189	GK	508
P05787	KRT8 CYK8	508
P62753	RPS6 OK/SW-cl.2	505
Q9BZW8	CD244 2B4	504
P27708	CAD	502
O96017	CHEK2 CDS1 CHK2 RAD53	502
Q9H1Y0	ATG5 APG5L ASP	500
P06881	CALCA CALC1	499
Q01196	RUNX1 AML1 CBFA2	499
P01258	CALCA CALC1	499
P52630	STAT2	497
P21802	FGFR2 BEK KGFR KSAM	497
P60709	ACTB	496
P17813	ENG END	496
P51692	STAT5B	495
P09874	PARP1 ADPRT PPOL	494
P01215	CGA	494
P49840	GSK3A	492
P45983	MAPK8 JNK1 PRKM8 SAPK1 SAPK1C	491
P15976	GATA1 ERYF1 GF1	491
P28908	TNFRSF8 CD30 D1S166E	490
Q15418	RPS6KA1 MAPKAPK1A RSK1	489
Q9NPY3	CD93 C1QR1 MXRA4	488
P11274	BCR BCR1 D22S11	488
P15056	BRAF BRAF1 RAFB1	487
Q8N884	CGAS C6orf150 MB21D1	486
P01241	GH1	483
Q12933	TRAF2 TRAP3	483
P32302	CXCR5 BLR1 MDR15	482
P56817	BACE1 BACE KIAA1149	482
P62826	RAN ARA24 OK/SW-cl.81	480
P07992	ERCC1	478
P15927	RPA2 REPA2 RPA32 RPA34	478
P20226	TBP GTF2D1 TF2D TFIID	478
P01009	SERPINA1 AAT PI PRO0684 PRO2209	477
Q9BYF1	ACE2 UNQ868/PRO1885	477
P31358	CD52 CDW52 HE5	475
P08247	SYP	475
P01189	POMC	474
Q9UNQ0	ABCG2 ABCP BCRP BCRP1 MXR	473
P06734	FCER2 CD23A CLEC4J FCE2 IGEBF	473
Q8NER1	TRPV1 VR1	471
P78527	PRKDC HYRC HYRC1	470
P43246	MSH2	470
P15813	CD1D	469
P26441	CNTF	467
P53667	LIMK1 LIMK	467
P17275	JUNB	467
P40692	MLH1 COCA2	466
Q969D9	TSLP	466
P08727	KRT19	465
Q15125	EBP	463
P24385	CCND1 BCL1 PRAD1	463
P17987	TCP1 CCT1 CCTA	463
Q5ZPR3	CD276 B7H3 PSEC0249 UNQ309/PRO352	462
P51686	CCR9 GPR28	462
P51679	CCR4 CMKBR4	461
Q13950	RUNX2 AML3 CBFA1 OSF2 PEBP2A	461
P14735	IDE	459	3538
P22304	IDS SIDS	459	3535
Q99626	CDX2 CDX3	459
O14757	CHEK1 CHK1	458
O15379	HDAC3	458
P01282	VIP	456
P48023	FASLG APT1LG1 CD95L FASL TNFSF6	455
Q16552	IL17A CTLA8 IL17	454
P27487	DPP4 ADCP2 CD26	454
P98177	FOXO4 AFX AFX1 MLLT7	454
P17301	ITGA2 CD49B	453
P25025	CXCR2 IL8RB	452
O75943	RAD17 R24L	451
P29317	EPHA2 ECK	451
P19174	PLCG1 PLC1	449
P35869	AHR BHLHE76	448
Q15399	TLR1 KIAA0012	448
P35613	BSG UNQ6505/PRO21383	448
Q15116	PDCD1 PD1	446
P17302	GJA1 GJAL	445
P52333	JAK3	445
P13501	CCL5 D17S136E SCYA5	444
P01137	TGFB1 TGFB	444
P61244	MAX BHLHD4	442
P49137	MAPKAPK2	441
P17600	SYN1	440
P19957	PI3 WAP3 WFDC14	440
P42768	WAS IMD2	439	16467
Q9UIB8	CD84 SLAMF5	438
Q9NWZ3	IRAK4	437
P45452	MMP13	437
Q9UQL6	HDAC5 KIAA0600	437
P08700	IL3	436
Q01105	SET	435	4150
Q02763	TEK TIE2 VMCM VMCM1	435
P15144	ANPEP APN CD13 PEPN	434
P14174	MIF GLIF MMIF	434
O43464	HTRA2 OMI PRSS25	432
Q7Z6A9	BTLA	432
O15530	PDPK1 PDK1	430
Q13501	SQSTM1 ORCA OSIL	430
P18848	ATF4 CREB2 TXREB	429
P10809	HSPD1 HSP60	429
P02778	CXCL10 INP10 SCYB10	429
P11678	EPX EPER EPO EPP	428
P15090	FABP4	428
P28329	CHAT	426
P51685	CCR8 CKRL1 CMKBR8 CMKBRL2	425
P30530	AXL UFO	425
P10645	CHGA	423
Q29983	MICA PERB11.1	423
P60953	CDC42	420
P63000	RAC1 TC25 MIG5	420
P29353	SHC1 SHC SHCA	419
P06213	INSR	419
P98170	XIAP API3 BIRC4 IAP3	419
P49023	PXN	419
P45985	MAP2K4 JNKK1 MEK4 MKK4 PRKMK4 SEK1 SERK1 SKK1	418
Q9Y261	FOXA2 HNF3B TCF3B	418
Q8WXI7	MUC16 CA125	417
P29597	TYK2	417
O00273	DFFA DFF1 DFF45 H13	416
Q06124	PTPN11 PTP2C SHPTP2	415
Q99497	PARK7	414
Q06413	MEF2C	414
Q96KB5	PBK TOPK	413
P21980	TGM2	413
O94907	DKK1 UNQ492/PRO1008	411
P40933	IL15	411
P08648	ITGA5 FNRA	410
P02511	CRYAB CRYA2 HSPB5	410
P16860	NPPB	409
P46109	CRKL	409
P04114	APOB	407
P61586	RHOA ARH12 ARHA RHO12	407
P01583	IL1A IL1F1	406
P52701	MSH6 GTBP	405
Q9UJU2	LEF1	402
P48436	SOX9	401
P13010	XRCC5 G22P2	401
P23771	GATA3	400
P30305	CDC25B CDC25HU2	399
P51617	IRAK1 IRAK	399
P19544	WT1	399
P10451	SPP1 BNSP OPN PSEC0156	398
O75030	MITF BHLHE32	398
P29474	NOS3	396
O43524	FOXO3 FKHRL1 FOXO3A	396
Q05066	SRY TDF	396
P27986	PIK3R1 GRB1	395
P09341	CXCL1 GRO GRO1 GROA MGSA SCYB1	395
Q99683	MAP3K5 ASK1 MAPKKK5 MEKK5	394
P15559	NQO1 DIA4 NMOR1	393
O60313	OPA1 KIAA0567	393
Q8N6Q3	CD177 NB1 PRV1 UNQ595/PRO1181	393
Q9Y210	TRPC6 TRP6	393
P45379	TNNT2	393
Q02224	CENPE	392
Q8N2Z9	CENPS APITD1 FAAP16 MHF1	392
P04070	PROC	392
P16455	MGMT	392
P35520	CBS	391
P02788	LTF GIG12 LF	391
P78536	ADAM17 CSVP TACE	390
Q01201	RELB	390
Q9BXM7	PINK1	390
P46937	YAP1 YAP65	390
P48061	CXCL12 SDF1 SDF1A SDF1B	390
P41240	CSK	388
P10144	GZMB CGL1 CSPB CTLA1 GRB	387
O95999	BCL10 CIPER CLAP	387
P26440	IVD	386
Q13526	PIN1	386
P33993	MCM7 CDC47 MCM2	385
Q9Y4K3	TRAF6 RNF85	385
P00749	PLAU	385
P38432	COIL CLN80	384
P13598	ICAM2	384
P20333	TNFRSF1B TNFBR TNFR2	383
Q02548	PAX5	383
O14920	IKBKB IKKB	383
O15111	CHUK IKKA TCF16	383
P13569	CFTR ABCC7	382
P13747	HLA-E HLA-6.2 HLAE	382
P78423	CX3CL1 FKN NTT SCYD1 A-152E5.2	382
Q9UQM7	CAMK2A CAMKA KIAA0968	381
P18887	XRCC1	381
P16581	SELE ELAM1	379
Q9UBN7	HDAC6 KIAA0901 JM21	379
P32942	ICAM3	379
O96013	PAK4 KIAA1142	379
Q03135	CAV1 CAV	379
Q9HD89	RETN FIZZ3 HXCP1 RSTN UNQ407/PRO1199	378
Q15306	IRF4 MUM1	378
P01275	GCG	378
P01889	HLA-B HLAB	378
P17252	PRKCA PKCA PRKACA	377
P50750	CDK9 CDC2L4 TAK	377
Q53EL6	PDCD4 H731	376
Q16620	NTRK2 TRKB	376
Q9NR97	TLR8 UNQ249/PRO286	376
Q13131	PRKAA1 AMPK1	375
Q01860	POU5F1 OCT3 OCT4 OTF3	374
Q6R327	RICTOR KIAA1999	374
P11309	PIM1	374
O00291	HIP1	374
P29460	IL12B NKSF2	374
Q9Y275	TNFSF13B BAFF BLYS TALL1 TNFSF20 ZTNF4 UNQ401/PRO738	373
Q99741	CDC6 CDC18L	373
P17948	FLT1 FLT FRT VEGFR1	373
P63165	SUMO1 SMT3C SMT3H3 UBL1 OK/SW-cl.43	373
P43121	MCAM MUC18	372
Q16665	HIF1A BHLHE78 MOP1 PASD8	372
Q14289	PTK2B FAK2 PYK2 RAFTK	372
P23229	ITGA6	371
Q13219	PAPPA	371
P23458	JAK1 JAK1A JAK1B	371
P29350	PTPN6 HCP PTP1C	371
P58753	TIRAP MAL	371
P52788	SMS	371
P49757	NUMB C14orf41	370
P29323	EPHB2 DRT EPHT3 EPTH3 ERK HEK5 TYRO5	369
Q07954	LRP1 A2MR APR	368
Q15910	EZH2 KMT6	368
Q92574	TSC1 KIAA0243 TSC	368
Q15628	TRADD	368
P02724	GYPA GPA	367
P29475	NOS1	366
A6NDG6	PGP	365
P06702	S100A9 CAGB CFAG MRP14	365
P09769	FGR SRC2	364
P09486	SPARC ON	364
Q16352	INA NEF5	363
O95352	ATG7 APG7L	363
Q06418	TYRO3 BYK DTK RSE SKY TIF	363
P06748	NPM1 NPM	362
P48509	CD151 TSPAN24	361
Q05586	GRIN1 NMDAR1	361
P14635	CCNB1 CCNB	361
P06744	GPI	360
O15519	CFLAR CASH CASP8AP1 CLARP MRIT	359
P50281	MMP14	359
Q9UBU3	GHRL MTLRP UNQ524/PRO1066	359
P50591	TNFSF10 APO2L TRAIL	359
O43474	KLF4 EZF GKLF	358
O75914	PAK3 OPHN3	358
Q99704	DOK1	358
P46108	CRK	357
Q13418	ILK ILK1 ILK2	357
P29590	PML MYL PP8675 RNF71 TRIM19	356
Q99933	BAG1 HAP	356
P80098	CCL7 MCP3 SCYA6 SCYA7	355
P12036	NEFH KIAA0845 NFH	355
P22303	ACHE	355
P29017	CD1C	355
P55210	CASP7 MCH3	354
P05113	IL5	354
Q9NYA1	SPHK1 SK1 SPHK SPK	354
P19438	TNFRSF1A TNFAR TNFR1	354
O75553	DAB1	353
Q13509	TUBB3 TUBB4	353
P46013	MKI67	353
P09919	CSF3 C17orf33 GCSF	352
Q15744	CEBPE	352
P15498	VAV1 VAV	351
O94817	ATG12 APG12 APG12L	350
P18075	BMP7 OP1	350
P05109	S100A8 CAGA CFAG MRP8	350
P17927	CR1 C3BR	349
P16885	PLCG2	349
P00352	ALDH1A1 ALDC ALDH1 PUMB1	349
P07437	TUBB TUBB5 OK/SW-cl.56	349
P21579	SYT1 SVP65 SYT	349
P47804	RGR	348
P06733	ENO1 ENO1L1 MBPB1 MPB1	348
O14763	TNFRSF10B DR5 KILLER TRAILR2 TRICK2 ZTNFR9 UNQ160/PRO186	348
P25490	YY1 INO80S	348
P05413	FABP3 FABP11 MDGI	347
Q92956	TNFRSF14 HVEA HVEM UNQ329/PRO509	347
P43626	KIR2DL1 CD158A NKAT1	346
P51608	MECP2	345
P54760	EPHB4 HTK MYK1 TYRO11	345
P27695	APEX1 APE APE1 APEX APX HAP1 REF1	344
P01034	CST3	344
P99999	CYCS CYC	343
Q9NR61	DLL4 UNQ1895/PRO4341	343
P07333	CSF1R FMS	342
P17861	XBP1 TREB5 XBP2	342
O43521	BCL2L11 BIM	341
P04629	NTRK1 MTC TRK TRKA	341
Q08881	ITK EMT LYK	339
Q9Y6K1	DNMT3A	339
P32004	L1CAM CAML1 MIC5	338
P08729	KRT7 SCL	336
P54764	EPHA4 HEK8 SEK TYRO1	336
Q06710	PAX8	335
P24864	CCNE1 CCNE	334
Q02817	MUC2 SMUC	334
P17735	TAT	333
Q9BY41	HDAC8 HDACL1 CDA07	333
Q9H4A3	WNK1 HSN2 KDP KIAA0344 PRKWNK1	333
P04271	S100B	333
O75473	LGR5 GPR49 GPR67	332
Q92731	ESR2 ESTRB NR3A2	332
P18754	RCC1 CHC1	332
O00548	DLL1 UNQ146/PRO172	332
P40337	VHL	332
P19022	CDH2 CDHN NCAD	331
P27701	CD82 KAI1 SAR2 ST6 TSPAN27	331
P52945	PDX1 IPF1 STF1	331
P14921	ETS1 EWSR2	331
Q10589	BST2	331
Q04609	FOLH1 FOLH NAALAD1 PSM PSMA GIG27	331
Q92985	IRF7	329
P49789	FHIT	329
P43489	TNFRSF4 TXGP1L	329
P05230	FGF1 FGFA	328
Q8WV28	BLNK BASH SLP65	328
P16949	STMN1 C1orf215 LAP18 OP18	328
P09237	MMP7 MPSL1 PUMP1	327
P19367	HK1	327
P01011	SERPINA3 AACT GIG24 GIG25	327
P78324	SIRPA BIT MFR MYD1 PTPNS1 SHPS1 SIRP	327
Q13477	MADCAM1	326
Q92597	NDRG1 CAP43 DRG1 RTP	326
P05187	ALPP PLAP	326
Q05655	PRKCD	326
P11413	G6PD	326
Q9Y5U5	TNFRSF18 AITR GITR UNQ319/PRO364	325
P18850	ATF6	324
O43187	IRAK2	324
Q07011	TNFRSF9 CD137 ILA	324
P35354	PTGS2 COX2	323
P07202	TPO	323
P19525	EIF2AK2 PKR PRKR	323
P04004	VTN	323
O75116	ROCK2 KIAA0619	323
P23588	EIF4B	322
P21730	C5AR1 C5AR C5R1	322
Q9HBE4	IL21	322
Q9BXW9	FANCD2 FACD	322
P11049	CD37 TSPAN26	322
O14672	ADAM10 KUZ MADM	320
P10646	TFPI LACI TFPI1	320
P51451	BLK	319
Q92844	TANK ITRAF TRAF2	319
Q9C035	TRIM5 RNF88	319
P05198	EIF2S1 EIF2A	319
P14784	IL2RB IL15RB	319
Q9UHD2	TBK1 NAK	319
Q9H0E2	TOLLIP	319
P15172	MYOD1 BHLHC1 MYF3 MYOD	318
Q01543	FLI1	318
Q13464	ROCK1	318
P07339	CTSD CPSD	317
O00141	SGK1 SGK	317
Q9Y5Z0	BACE2 AEPLC ALP56 ASP21 CDA13 UNQ418/PRO852	317
P06756	ITGAV MSK8 VNRA VTNR	317
P23025	XPA XPAC	317
Q02447	SP3	317
O15524	SOCS1 SSI1 TIP3	316
Q13224	GRIN2B NMDAR2B	316
Q9Y5Y7	LYVE1 CRSBP1 HAR XLKD1 UNQ230/PRO263	316
P55317	FOXA1 HNF3A TCF3A	316
P16403	H1-2 H1F2 HIST1H1C	315
Q14764	MVP LRP	314
Q99717	SMAD5 MADH5	314
A5PKW4	PSD EFA6 EFA6A KIAA2011 PSD1 TYL	314
P38570	ITGAE	314
P54278	PMS2 PMSL2	313
Q9UJ71	CD207 CLEC4K	313
P09211	GSTP1 FAEES3 GST3	313
O95971	CD160 BY55	313
P36507	MAP2K2 MEK2 MKK2 PRKMK2	313
P22455	FGFR4 JTK2 TKF	312
Q12866	MERTK MER	312
P16144	ITGB4	311
P12644	BMP4 BMP2B DVR4	311
Q8NET8	TRPV3	311
P45984	MAPK9 JNK2 PRKM9 SAPK1A	310
P25205	MCM3	310
Q13568	IRF5	310
P26927	MST1 D3F15S2 DNF15S2 HGFL	310
P17931	LGALS3 MAC2	310
Q15637	SF1 ZFM1 ZNF162	310
P33992	MCM5 CDC46	309
P01303	NPY	309
Q02297	NRG1 GGF HGL HRGA NDF SMDF	309
P0C0L5	C4B CO4 CPAMD3; C4B_2	309
Q9UHK6	AMACR	309
Q8WUI4	HDAC7 HDAC7A	308
Q9UBE0	SAE1 AOS1 SUA1 UBLE1A	307
P15531	NME1 NDPKA NM23	307
P46734	MAP2K3 MEK3 MKK3 PRKMK3 SKK2	307
P42830	CXCL5 ENA78 SCYB5	307
P11142	HSPA8 HSC70 HSP73 HSPA10	306
Q13291	SLAMF1 SLAM	306
P01563	IFNA2 IFNA2A IFNA2B IFNA2C	306
Q9NQU5	PAK6 PAK5	306
O95747	OXSR1 KIAA1101 OSR1	306
P07148	FABP1 FABPL	306
P11831	SRF	305
P42575	CASP2 ICH1 NEDD2	304
O15516	CLOCK BHLHE8 KIAA0334	304
Q95460	MR1	304
P02545	LMNA LMN1	304
P23219	PTGS1 COX1	304
Q02535	ID3 1R21 BHLHB25 HEIR1	304
Q16543	CDC37 CDC37A	303
P06307	CCK	302
O95819	MAP4K4 HGK KIAA0687 NIK	302
P49768	PSEN1 AD3 PS1 PSNL1	302
Q09472	EP300 P300	302
P13236	CCL4 LAG1 MIP1B SCYA4	301
P01112	HRAS HRAS1	301
O14543	SOCS3 CIS3 SSI3	301
Q99788	CMKLR1 CHEMR23 DEZ	301
O75762	TRPA1 ANKTM1	301
O75581	LRP6	300
Q9UK53	ING1	300
P08238	HSP90AB1 HSP90B HSPC2 HSPCB	300
P26367	PAX6 AN2	300
Q9HC29	NOD2 CARD15 IBD1	300
P07900	HSP90AA1 HSP90A HSPC1 HSPCA	300
P14625	HSP90B1 GRP94 TRA1	300
P12643	BMP2 BMP2A	300
P04628	WNT1 INT1	300
Q13148	TARDBP TDP43	300
Q9H5V8	CDCP1 TRASK UNQ2486/PRO5773	299
P00338	LDHA PIG19	299
Q96DT6	ATG4C APG4C AUTL1 AUTL3	298
P49959	MRE11 HNGS1 MRE11A	297
O14746	TERT EST2 TCS1 TRT	297
Q9Y5X9	LIPG UNQ387/PRO719	296
P11388	TOP2A TOP2	296
Q9UIK4	DAPK2	294
P25024	CXCR1 CMKAR1 IL8RA	294
O43542	XRCC3	294
Q13114	TRAF3 CAP1 CRAF1	293
Q9H334	FOXP1 HSPC215	293
Q9NRI5	DISC1 KIAA0457	293
P30291	WEE1	293
P01344	IGF2 PP1446	292
P13232	IL7	292
P09601	HMOX1 HO HO1	292
O14788	TNFSF11 OPGL RANKL TRANCE	292
P18846	ATF1	291
Q9Y6K9	IKBKG FIP3 NEMO	291
O75444	MAF	291
Q8N6T7	SIRT6 SIR2L6	291
P01023	A2M CPAMD5 FWP007	291
P02792	FTL	291
Q9UQC2	GAB2 KIAA0571	290
P31151	S100A7 PSOR1 S100A7C	290
Q15139	PRKD1 PKD PKD1 PRKCM	290
P42261	GRIA1 GLUH1 GLUR1	290
P56945	BCAR1 CAS CASS1 CRKAS	290
P35240	NF2 SCH	289
P18146	EGR1 KROX24 ZNF225	289
O95994	AGR2 AG2 UNQ515/PRO1030	288
Q92854	SEMA4D C9orf164 CD100 SEMAJ	288
Q12931	TRAP1 HSP75	288
P07359	GP1BA	288
P54762	EPHB1 ELK EPHT2 HEK6 NET	288
O43541	SMAD6 MADH6	288
Q13241	KLRD1 CD94	287
P55072	VCP	287
Q676U5	ATG16L1 APG16L UNQ9393/PRO34307	286
P07585	DCN SLRR1B	286
Q04721	NOTCH2	286
P41235	HNF4A HNF4 NR2A1 TCF14	286
P27797	CALR CRTC	286
Q99259	GAD1 GAD GAD67	285
Q6GTX8	LAIR1 CD305	285
Q14457	BECN1 GT197	284
P18827	SDC1 SDC	284
P53671	LIMK2	284
P10909	CLU APOJ CLI KUB1 AAG4	284
P17936	IGFBP3 IBP3	284
P25791	LMO2 RBTN2 RBTNL1 RHOM2 TTG2	284
Q04759	PRKCQ PRKCT	284
P16871	IL7R	284
P51587	BRCA2 FACD FANCD1	283
O43918	AIRE APECED	283
P43490	NAMPT PBEF PBEF1	283
O14965	AURKA AIK AIRK1 ARK1 AURA AYK1 BTAK IAK1 STK15 STK6	283
P80188	LCN2 HNL NGAL	282
P15260	IFNGR1	282
P29466	CASP1 IL1BC IL1BCE	281
P13639	EEF2 EF2	281
P55212	CASP6 MCH2	280
P01222	TSHB	280
O15350	TP73 P73	279
P08183	ABCB1 MDR1 PGY1	279
P35226	BMI1 PCGF4 RNF51	279
P15923	TCF3 BHLHB21 E2A ITF1	279
P15311	EZR VIL2	278
P26447	S100A4 CAPL MTS1	278
Q03933	HSF2 HSTF2	277
P35611	ADD1 ADDA	277
Q15750	TAB1 MAP3K7IP1	277
Q01973	ROR1 NTRKR1	277
O95477	ABCA1 ABC1 CERP	276
Q02363	ID2 BHLHB26	276
Q14469	HES1 BHLHB39 HL HRY	276
Q13363	CTBP1 CTBP	276
P10828	THRB ERBA2 NR1A2 THR1	276
P13688	CEACAM1 BGP BGP1	275
Q99873	PRMT1 HMT2 HRMT1L2 IR1B4	275
Q13330	MTA1	275
P38484	IFNGR2 IFNGT1	275
Q13257	MAD2L1 MAD2	274
P17535	JUND	274
P23759	PAX7 HUP1	274
P04150	NR3C1 GRL	274
O15105	SMAD7 MADH7 MADH8	273
P21583	KITLG MGF SCF	273
Q8IXJ6	SIRT2 SIR2L SIR2L2	273
P46092	CCR10 GPR2	273
Q15075	EEA1 ZFYVE2	273
P01019	AGT SERPINA8	273
Q16654	PDK4 PDHK4	272
Q9H492	MAP1LC3A	272
P14222	PRF1 PFP	272
P14778	IL1R1 IL1R IL1RA IL1RT1	272
P0C0L4	C4A CO4 CPAMD2	272
P23528	CFL1 CFL	272
Q96LC9	BMF	272
O94776	MTA2 MTA1L1 PID	271
O95936	EOMES TBR2	271
O95831	AIFM1 AIF PDCD8	271
Q08050	FOXM1 FKHL16 HFH11 MPP2 WIN	271
P61956	SUMO2 SMT3B SMT3H2	271
O75385	ULK1 KIAA0722	271
P21796	VDAC1 VDAC	271
P51671	CCL11 SCYA11	271
Q08289	CACNB2 CACNLB2 MYSB	270
O00220	TNFRSF10A APO2 DR4 TRAILR1	270
Q12884	FAP	270
P07602	PSAP GLBA SAP1	269
Q93033	CD101 EWI101 IGSF2 V7	269
P02533	KRT14	269
P07954	FH	269
P01225	FSHB	269
Q15109	AGER RAGE	269
P22894	MMP8 CLG1	268
P17181	IFNAR1 IFNAR	268
P20711	DDC AADC	268
Q96QT4	TRPM7 CHAK1 LTRPC7	268
P11473	VDR NR1I1	268
Q9UKE5	TNIK KIAA0551	268
P16473	TSHR LGR3	268
P35916	FLT4 VEGFR3	268
P16219	ACADS	267
P14317	HCLS1 HS1	267
P63208	SKP1 EMC19 OCP2 SKP1A TCEB1L	267
O75626	PRDM1 BLIMP1	267
O76075	DFFB CAD DFF2 DFF40	266
Q13323	BIK NBK	266
Q29980	MICB PERB11.2	266
P07492	GRP	266
Q9Y2X7	GIT1	266
P27540	ARNT BHLHE2	266
Q9P2W7	B3GAT1 GLCATP	266
P07197	NEFM NEF3 NFM	265
Q16531	DDB1 XAP1	265
P32246	CCR1 CMKBR1 CMKR1 SCYAR1	265
P26718	KLRK1 D12S2489E NKG2D	265
P35558	PCK1 PEPCK1	265
Q04637	EIF4G1 EIF4F EIF4G EIF4GI	265
P20719	HOXA5 HOX1C	264
P37231	PPARG NR1C3	264
Q14676	MDC1 KIAA0170 NFBD1	264
P0DMV8	HSPA1A HSP72 HSPA1 HSX70	264
P29016	CD1B	264
P02671	FGA	264
Q9UBB5	MBD2	263
Q16635	TAZ EFE2 G4.5	263
O43683	BUB1 BUB1L	262
P20393	NR1D1 EAR1 HREV THRAL	262
P35900	KRT20	262
P35637	FUS TLS	262
O75888	TNFSF13 APRIL TALL2 ZTNF2 UNQ383/PRO715	262
P13051	UNG DGU UNG1 UNG15	262
Q9UM47	NOTCH3	261
O00311	CDC7 CDC7L1	261
Q9NSA1	FGF21 UNQ3115/PRO10196	261
Q7Z2W7	TRPM8 LTRPC6 TRPP8	261
P30260	CDC27 ANAPC3 D0S1430E D17S978E	260
P19484	TFEB BHLHE35	260
P46459	NSF	260
P05771	PRKCB PKCB PRKCB1	260
O00592	PODXL PCLP PCLP1	260
P13645	KRT10 KPP	259
P51843	NR0B1 AHC DAX1	259
O60934	NBN NBS NBS1 P95	259
P35228	NOS2 NOS2A	259
Q92786	PROX1	259
Q9H3D4	TP63 KET P63 P73H P73L TP73L	259
Q9Y616	IRAK3	259
P01374	LTA TNFB TNFSF1	259
P54132	BLM RECQ2 RECQL3	258
P36941	LTBR D12S370 TNFCR TNFR3 TNFRSF3	258
Q8NBP7	PCSK9 NARC1 PSEC0052	258
P49711	CTCF	258
O60566	BUB1B BUBR1 MAD3L SSK1	258
P22466	GAL GAL1 GALN GLNN	258
P11308	ERG	258
Q04912	MST1R PTK8 RON	257
P51397	DAP DAP1	257
P08151	GLI1 GLI	257
Q99816	TSG101	257
P41182	BCL6 BCL5 LAZ3 ZBTB27 ZNF51	256
P10276	RARA NR1B1	256
P01229	LHB	256
P39748	FEN1 RAD2	256
Q13163	MAP2K5 MEK5 MKK5 PRKMK5	256
P98088	MUC5AC MUC5	256
P20783	NTF3	256
O43318	MAP3K7 TAK1	256
O43281	EFS CASS3	256
O75928	PIAS2 PIASX	255
P52564	MAP2K6 MEK6 MKK6 PRKMK6 SKK3	255
O95644	NFATC1 NFAT2 NFATC	255
P07947	YES1 YES	255
Q13516	OLIG2 BHLHB1 BHLHE19 PRKCBP2 RACK17	255
P01008	SERPINC1 AT3 PRO0309	254
P22003	BMP5	254
Q15759	MAPK11 PRKM11 SAPK2 SAPK2B	254
P33991	MCM4 CDC21	254
O95166	GABARAP FLC3B HT004	254
Q08345	DDR1 CAK EDDR1 NEP NTRK4 PTK3A RTK6 TRKE	254
Q93009	USP7 HAUSP	254
O60218	AKR1B10 AKR1B11	253
O60238	BNIP3L BNIP3A BNIP3H NIX	253
P08195	SLC3A2 MDU1	253
P62736	ACTA2 ACTSA ACTVS GIG46	253
Q01826	SATB1	253
Q92878	RAD50	253
P41134	ID1 BHLHB24 ID	253
P00488	F13A1 F13A	253
P19875	CXCL2 GRO2 GROB MIP2A SCYB2	253
Q9UL17	TBX21 TBET TBLYM	253
P42684	ABL2 ABLL ARG	252
Q9GZX6	IL22 ILTIF ZCYTO18 UNQ3099/PRO10096	252
P00797	REN	252
P49662	CASP4 ICH2	252
O60496	DOK2	252
P35625	TIMP3	252
O94759	TRPM2 EREG1 KNP3 LTRPC2 TRPC7	252
Q9Y4P1	ATG4B APG4B AUTL1 KIAA0943	251
Q15843	NEDD8	251
Q13308	PTK7 CCK4	251
Q14209	E2F2	251
P11021	HSPA5 GRP78	251
P05177	CYP1A2	251
Q9NQB0	TCF7L2 TCF4	251
P10827	THRA EAR7 ERBA1 NR1A1 THRA1 THRA2	251
P55008	AIF1 G1 IBA1	250
P49747	COMP	250
Q06830	PRDX1 PAGA PAGB TDPX2	250
Q00653	NFKB2 LYT10	250
P23760	PAX3 HUP2	250
P05455	SSB	250
Q9UBC3	DNMT3B	250
Q15465	SHH	250
Q15672	TWIST1 BHLHA38 TWIST	249
P23297	S100A1 S100A	249
Q14116	IL18 IGIF IL1F4	249
O43353	RIPK2 CARDIAK RICK RIP2 UNQ277/PRO314/PRO34092	249
Q16611	BAK1 BAK BCL2L7 CDN1	249
Q14258	TRIM25 EFP RNF147 ZNF147	249
Q14005	IL16	248
Q02790	FKBP4 FKBP52	248
Q86TL0	ATG4D APG4D AUTL4	247
O14744	PRMT5 HRMT1L5 IBP72 JBP1 SKB1	247
P20248	CCNA2 CCN1 CCNA	247
P05161	ISG15 G1P2 UCRP	247
Q9BY76	ANGPTL4 ARP4 HFARP PGAR PP1158 PSEC0166 UNQ171/PRO197	247
Q15831	STK11 LKB1 PJS	247
Q99835	SMO SMOH	247
P16109	SELP GMRP GRMP	246
P06732	CKM CKMM	246
Q99958	FOXC2 FKHL14 MFH1	246
Q93038	TNFRSF25 APO3 DDR3 DR3 TNFRSF12 WSL WSL1 UNQ455/PRO779	246
P00505	GOT2	245
Q05513	PRKCZ PKC2	245
O14867	BACH1	245
P08842	STS ARSC1	245
Q13761	RUNX3 AML2 CBFA3 PEBP2A3	245
P00813	ADA ADA1	244
Q13309	SKP2 FBXL1	244
P41279	MAP3K8 COT ESTF	244
Q96AP7	ESAM UNQ220/PRO246	244
Q16254	E2F4	244
Q14194	CRMP1 DPYSL1 ULIP3	244
P33151	CDH5	243
P41181	AQP2	243
P21964	COMT	243
P12272	PTHLH PTHRP	243
P01130	LDLR	243
P08631	HCK	243
P01834	IGKC	243
P15151	PVR PVS	243
Q15653	NFKBIB IKBB TRIP9	243
Q9UEW8	STK39 SPAK	243
P02763	ORM1 AGP1	242
P09543	CNP	242
Q13642	FHL1 SLIM1	242
Q9UIS9	MBD1 CXXC3 PCM1	242
P48681	NES Nbla00170	242
P15884	TCF4 BHLHB19 ITF2 SEF2	242
Q9NT62	ATG3 APG3 APG3L	242
P11310	ACADM	242
P12314	FCGR1A FCG1 FCGR1 IGFR1	242
Q96SB4	SRPK1	242
P12956	XRCC6 G22P1	242
Q13507	TRPC3 TRP3	242
P18031	PTPN1 PTP1B	242
Q15382	RHEB RHEB2	242
Q9Y5C1	ANGPTL3 ANGPT5 UNQ153/PRO179	241
Q9HC16	APOBEC3G MDS019	241
P35221	CTNNA1	241
P07196	NEFL NF68 NFL	241
P05023	ATP1A1	241
O75173	ADAMTS4 KIAA0688 UNQ769/PRO1563	241
P02452	COL1A1	241
P01135	TGFA	241
P23510	TNFSF4 TXGP1	241
P07550	ADRB2 ADRB2R B2AR	240
Q8NHW3	MAFA	240
Q16288	NTRK3 TRKC	240
P39900	MMP12 HME	240
P15018	LIF HILDA	240
O43653	PSCA UNQ206/PRO232	240
Q13263	TRIM28 KAP1 RNF96 TIF1B	240
Q9BXL7	CARD11 CARMA1	240
P09923	ALPI	239
Q16566	CAMK4 CAMK CAMK-GR CAMKIV	239
Q9UKV0	HDAC9 HDAC7 HDAC7B HDRP KIAA0744 MITR	239
P01857	IGHG1	239
Q01453	PMP22 GAS3	239
P13725	OSM	239
P18510	IL1RN IL1F3 IL1RA	239
P09172	DBH	239
O43927	CXCL13 BCA1 BLC SCYB13	239
P35590	TIE1 TIE	239
Q9NZC7	WWOX FOR SDR41C1 WOX1	239
P84077	ARF1	238
P42262	GRIA2 GLUR2	238
O60449	LY75 CD205 CLEC13B	238
P01127	PDGFB PDGF2 SIS	238
P51955	NEK2 NEK2A NLK1	238
P54753	EPHB3 ETK2 HEK2 TYRO6	238
P02760	AMBP HCP ITIL	238
P78380	OLR1 CLEC8A LOX1	238
P02818	BGLAP	238
Q9BXH1	BBC3 PUMA	237
P27169	PON1 PON	237
Q13586	STIM1 GOK	237
Q96PG8	BBC3 PUMA	237
P01911	HLA-DRB1	237
Q86YM7	HOMER1 SYN47	237
Q99988	GDF15 MIC1 PDF PLAB PTGFB	237
Q9HBY8	SGK2	237
Q02556	IRF8 ICSBP1	236
P01562	IFNA1; IFNA13	236
P0DJI8	SAA1	236
P33241	LSP1 WP34	236
P08697	SERPINF2 AAP PLI	236
P49327	FASN FAS	236
Q13740	ALCAM MEMD	236
Q86YL7	PDPN GP36 PSEC0003 PSEC0025	235
P02652	APOA2	235
P25440	BRD2 KIAA9001 RING3	234
Q13469	NFATC2 NFAT1 NFATP	234
O43623	SNAI2 SLUG SLUGH	234
P63027	VAMP2 SYB2	234
O95760	IL33 C9orf26 IL1F11 NFHEV	233
Q12918	KLRB1 CLEC5B NKRP1A	233
O00418	EEF2K	233
P42858	HTT HD IT15	233
P31948	STIP1	233
P04818	TYMS TS OK/SW-cl.29	233
P08887	IL6R	232
Q02080	MEF2B XMEF2	232
P21333	FLNA FLN FLN1	232
P56178	DLX5	232
P22607	FGFR3 JTK4	232
P16591	FER TYK3	232
P17844	DDX5 G17P1 HELR HLR1	232
Q08999	RBL2 RB2	231
P09238	MMP10 STMY2	231
P01903	HLA-DRA HLA-DRA1	231
P49961	ENTPD1 CD39	231
Q495A1	TIGIT VSIG9 VSTM3	230
O95835	LATS1 WARTS	230
P10912	GHR	230
Q14213	EBI3 IL27B	230
P43629	KIR3DL1 CD158E NKAT3 NKB1	230
P26951	IL3RA IL3R	230
Q86X55	CARM1 PRMT4	229
P22736	NR4A1 GFRP1 HMR NAK1	229
P30041	PRDX6 AOP2 KIAA0106	229
P01116	KRAS KRAS2 RASK2	229
P17612	PRKACA PKACA	229
Q9NPF5	DMAP1 KIAA1425	229
P40200	CD96	229
P00915	CA1	228
P04156	PRNP ALTPRP PRIP PRP	228
P43694	GATA4	228
Q16236	NFE2L2 NRF2	228
Q99638	RAD9A	228
Q9BY44	EIF2A CDA02 MSTP004 MSTP089	228
O00585	CCL21 SCYA21 UNQ784/PRO1600	228
Q14192	FHL2 DRAL SLIM3	228
O75460	ERN1 IRE1	228
O00213	APBB1 FE65 RIR	228
F7VJQ1	PRNP ALTPRP PRIP PRP	228
P52735	VAV2	228
P61764	STXBP1 UNC18A	228
P09603	CSF1	227
P45973	CBX5 HP1A	227
Q96GD4	AURKB AIK2 AIM1 AIRK2 ARK2 STK1 STK12 STK5	227
Q06587	RING1 RNF1	227
Q9UDY8	MALT1 MLT	227
Q99542	MMP19 MMP18 RASI	226
P30086	PEBP1 PBP PEBP	226
Q9Y566	SHANK1	226
P24928	POLR2A POLR2	226
Q9BXR5	TLR10 UNQ315/PRO358	226
Q9NQC7	CYLD CYLD1 KIAA0849 HSPC057	225
Q92560	BAP1 KIAA0272 hucep-6	225
O60716	CTNND1 KIAA0384	225
P49418	AMPH AMPH1	225
P05181	CYP2E1 CYP2E	225
P18428	LBP	225
P43146	DCC IGDCC1	225
Q13283	G3BP1 G3BP	225
P10398	ARAF ARAF1 PKS PKS2	225
P07203	GPX1	224
P14316	IRF2	224
Q13185	CBX3	224
P51813	BMX	224
Q96QK1	VPS35 MEM3 TCCCTA00141	224
Q01974	ROR2 NTRKR2	224
Q96RU7	TRIB3 C20orf97 NIPK SKIP3 TRB3	224
Q9UQE7	SMC3 BAM BMH CSPG6 SMC3L1	224
P31946	YWHAB	223
Q9UQB8	BAIAP2	223
Q92793	CREBBP CBP	223
Q14164	IKBKE IKKE IKKI KIAA0151	223
P20916	MAG GMA	223
O00499	BIN1 AMPHL	222
O43347	MSI1	222
Q9BQ51	PDCD1LG2 B7DC CD273 PDCD1L2 PDL2	222
P04183	TK1	222
Q12948	FOXC1 FKHL7 FREAC3	222
Q9UNG2	TNFSF18 AITRL GITRL TL6 UNQ149/PRO175	222
Q6UXN8	CLEC9A UNQ9341/PRO34046	221
Q15119	PDK2 PDHK2	221
Q13563	PKD2 TRPP2	221
Q06546	GABPA E4TF1A	221
O14964	HGS HRS	221
O00300	TNFRSF11B OCIF OPG	221
Q9NTG7	SIRT3 SIR2L3	221
P12273	PIP GCDFP15 GPIP4	221
P49795	RGS19 GAIP GNAI3IP	221
O43184	ADAM12 MLTN UNQ346/PRO545	220
Q13255	GRM1 GPRC1A MGLUR1	220
O75144	ICOSLG B7H2 B7RP1 ICOSL KIAA0653	220
P25098	GRK2 ADRBK1 BARK BARK1	220
Q8TAK6	OLIG1 BHLHB6 BHLHE21	220
Q12824	SMARCB1 BAF47 INI1 SNF5L1	220
Q14190	SIM2 BHLHE15	220
Q99496	RNF2 BAP1 DING HIPI3 RING1B	220
P02765	AHSG FETUA PRO2743	220
Q14683	SMC1A DXS423E KIAA0178 SB1.8 SMC1 SMC1L1	220
P00751	CFB BF BFD	219
Q8TD46	CD200R1 CD200R CRTR2 MOX2R OX2R UNQ2522/PRO6015	219
Q96D42	HAVCR1 KIM1 TIM1 TIMD1	219
Q04695	KRT17	219
Q06787	FMR1	219
P51452	DUSP3 VHR	219
Q13077	TRAF1 EBI6	219
Q15059	BRD3 KIAA0043 RING3L	218
P11166	SLC2A1 GLUT1	218
Q14247	CTTN EMS1	218
Q16653	MOG	218
P49810	PSEN2 AD4 PS2 PSNL2 STM2	218
P13647	KRT5	218
Q07325	CXCL9 CMK MIG SCYB9	218
P16104	H2AX H2AFX	218
P48382	RFX5	217
Q9H6I2	SOX17	217
Q15080	NCF4 SH3PXD4	217
Q9NPH5	NOX4 RENOX	216
P05186	ALPL	216
P08603	CFH HF HF1 HF2	216
P29320	EPHA3 ETK ETK1 HEK TYRO4	216
Q7Z3C6	ATG9A APG9L1	216
P78545	ELF3 ERT ESX JEN	216
Q13724	MOGS GCS1	215
P43354	NR4A2 NOT NURR1 TINUR	215
Q13562	NEUROD1 BHLHA3 NEUROD	215
Q9NRD5	PICK1 PRKCABP	215
P52789	HK2	215
Q9NP99	TREM1	215
Q9UKV3	ACIN1 ACINUS KIAA0670	214
P20142	PGC	214
Q96D31	ORAI1 CRACM1 TMEM142A	214
P41273	TNFSF9	214
O75197	LRP5 LR3 LRP7	214
Q9BUB5	MKNK1 MNK1	214
P61626	LYZ LZM	214
P26583	HMGB2 HMG2	214
P42685	FRK PTK5 RAK	214
P54646	PRKAA2 AMPK AMPK2	214
P78556	CCL20 LARC MIP3A SCYA20	214
P01160	NPPA ANP PND	214
P18206	VCL	214
P36402	TCF7 TCF1	214
P55060	CSE1L CAS XPO2	214
O75891	ALDH1L1 FTHFD	213
P35670	ATP7B PWD WC1 WND	213
Q96PD4	IL17F	213
Q13478	IL18R1 IL1RRP	213
P42336	PIK3CA	213
P11216	PYGB	213
O94925	GLS GLS1 KIAA0838	213
P52926	HMGA2 HMGIC	213
Q9NQS1	AVEN	213
O15197	EPHB6	213
Q9ULW0	TPX2 C20orf1 C20orf2 DIL2 HCA519	213
Q9BWD1	ACAT2 ACTL	213
Q9Y6N7	ROBO1 DUTT1	213
P27824	CANX	212
P05091	ALDH2 ALDM	212
Q9GZX7	AICDA AID	212
P51572	BCAP31 BAP31 DXS1357E	212
P35813	PPM1A PPPM1A	212
Q9Y6Q9	NCOA3 AIB1 BHLHE42 RAC3 TRAM1	212
Q93088	BHMT	212
P00568	AK1	212
Q03518	TAP1 ABCB2 PSF1 RING4 Y3	212
P23763	VAMP1 SYB1	212
Q9Y5B9	SUPT16H FACT140 FACTP140	212
P39687	ANP32A C15orf1 LANP MAPM PHAP1	211
Q6Q788	APOA5 RAP3 UNQ411/PRO773	211
Q9UNE7	STUB1 CHIP PP1131	211
Q969S8	HDAC10	211
P78347	GTF2I BAP135 WBSCR6	211
P21359	NF1	211
Q9NWT6	HIF1AN FIH1	211
P19793	RXRA NR2B1	211
P26006	ITGA3 MSK18	211
Q9Y6M1	IGF2BP2 IMP2 VICKZ2	211
P52566	ARHGDIB GDIA2 GDID4 RAP1GN1	211
Q9UL15	BAG5 KIAA0873	211
P02776	PF4 CXCL4 SCYB4	211
P60903	S100A10 ANX2LG CAL1L CLP11	210
P11226	MBL2 COLEC1 MBL	210
P32119	PRDX2 NKEFB TDPX1	210
Q9NXA8	SIRT5 SIR2L5	210
Q8IW41	MAPKAPK5 PRAK	210
Q05329	GAD2 GAD65	210
Q96CA5	BIRC7 KIAP LIVIN MLIAP RNF50 UNQ5800/PRO19607/PRO21344	210
P25874	UCP1 SLC25A7 UCP	210
P24158	PRTN3 MBN	210
P14902	IDO1 IDO INDO	209
P14672	SLC2A4 GLUT4	209
P31994	FCGR2B CD32 FCG2 IGFR2	209
P18065	IGFBP2 BP2 IBP2	209
P08833	IGFBP1 IBP1	209
P27707	DCK	209
Q15853	USF2 BHLHB12	209
O00299	CLIC1 G6 NCC27	208
P11717	IGF2R MPRI	208
P15173	MYOG BHLHC3 MYF4	208
P21757	MSR1 SCARA1	208
Q03014	HHEX HEX PRH PRHX	208
O75899	GABBR2 GPR51 GPRC3B	208
Q8N9W6	BOLL BOULE	208
P14867	GABRA1	208
O15540	FABP7 BLBP FABPB MRG	208
Q93045	STMN2 SCG10 SCGN10	208
O14798	TNFRSF10C DCR1 LIT TRAILR3 TRID UNQ321/PRO366	208
Q9NY61	AATF CHE1 DED HSPC277	207
P49450	CENPA	207
Q8TB72	PUM2 KIAA0235 PUMH2	207
P09488	GSTM1 GST1	207
P00558	PGK1 PGKA MIG10 OK/SW-cl.110	207
Q8IUQ4	SIAH1 HUMSIAH	207
O95983	MBD3	207
Q96QS3	ARX	207
P42772	CDKN2B MTS2	207
Q96IY4	CPB2	207
Q15915	ZIC1 ZIC ZNF201	207
P61088	UBE2N BLU	207
P37023	ACVRL1 ACVRLK1 ALK1	206
P35232	PHB	206
P38646	HSPA9 GRP75 HSPA9B mt-HSP70	206
Q14680	MELK KIAA0175	206
O43866	CD5L API6 UNQ203/PRO229	206
Q92851	CASP10 MCH4	206
P03950	ANG RNASE5	206
P78352	DLG4 PSD95	206
P02766	TTR PALB	206
O15264	MAPK13 PRKM13 SAPK4	205
O15527	OGG1 MMH MUTM OGH1	205
P21728	DRD1	205
P06727	APOA4	205
P18847	ATF3	205
P04062	GBA GC GLUC	205
P02461	COL3A1	204
P21589	NT5E NT5 NTE	204
Q14416	GRM2 GPRC1B MGLUR2	204
Q9NS91	RAD18 RNF73	204
Q7KZI7	MARK2 EMK1	204
P18507	GABRG2	204
P08294	SOD3	204
P08758	ANXA5 ANX5 ENX2 PP4	203
P01185	AVP ARVP VP	203
Q92918	MAP4K1 HPK1	203
O75582	RPS6KA5 MSK1	203
P54756	EPHA5 BSK EHK1 HEK7 TYRO4	203
P68400	CSNK2A1 CK2A1	203
O95429	BAG4 SODD	202
Q96AD5	PNPLA2 ATGL FP17548	202
Q13421	MSLN MPF	202
O75874	IDH1 PICD	202
O43502	RAD51C RAD51L2	202
O75461	E2F6	202
Q04771	ACVR1 ACVRLK2	202
P10599	TXN TRDX TRX TRX1	202
P05089	ARG1	201
P29372	MPG AAG ANPG MID1	201
P36894	BMPR1A ACVRLK3 ALK3	201
Q8TD19	NEK9 KIAA1995 NEK8 NERCC	201
P12277	CKB CKBB	201
P30048	PRDX3 AOP1	201
Q01844	EWSR1 EWS	201
Q76LX8	ADAMTS13 C9orf8 UNQ6102/PRO20085	201
P35247	SFTPD COLEC7 PSPD SFTP4	201
P68133	ACTA1 ACTA	200
P24347	MMP11 STMY3	200
Q16143	SNCB	200
Q9BXN2	CLEC7A BGR CLECSF12 DECTIN1 UNQ539/PRO1082	200
P54257	HAP1 HAP2 HLP1	200
O15146	MUSK	200
P06858	LPL LIPD	200
P04798	CYP1A1	200
Q02641	CACNB1 CACNLB1	200
P07996	THBS1 TSP TSP1	200
Q8IYT8	ULK2 KIAA0623	200
P48357	LEPR DB OBR	199
P34130	NTF4 NTF5	199
O00482	NR5A2 B1F CPF FTF	199
Q9H6X2	ANTXR1 ATR TEM8	199
P36969	GPX4	199
P12318	FCGR2A CD32 FCG2 FCGR2A1 IGFR2	199
P08684	CYP3A4 CYP3A3	199
Q05193	DNM1 DNM	199
P55854	SUMO3 SMT3A SMT3H1	199
Q9UKI8	TLK1 KIAA0137	199
P49336	CDK8	198
P20749	BCL3 BCL4 D19S37	198
Q8WYN0	ATG4A APG4A AUTL2	198
Q9P0L2	MARK1 KIAA1477 MARK	198
P35557	GCK	198
P32247	BRS3	198
P05155	SERPING1 C1IN C1NH	198
P54819	AK2 ADK2	198
Q96QU6	ACCS PHACS	198
Q14814	MEF2D	198
Q05682	CALD1 CAD CDM	198
Q99966	CITED1 MSG1	198
P49918	CDKN1C KIP2	198
O43670	ZNF207 BUGZ	198
Q9UBN4	TRPC4	198
Q13127	REST NRSF XBR	197
O95954	FTCD	197
Q14249	ENDOG	197
P11532	DMD	197
P17676	CEBPB TCF5 PP9092	197
O95347	SMC2 CAPE SMC2L1 PRO0324	197
O00175	CCL24 MPIF2 SCYA24	196
Q9HC52	CBX8 PC3 RC1	196
O95863	SNAI1 SNAH	196
P30613	PKLR PK1 PKL	196
P09960	LTA4H LTA4	196
P20336	RAB3A	196
Q9UIJ7	AK3 AK3L1 AK6 AKL3L	196
Q13651	IL10RA IL10R	196
P52292	KPNA2 RCH1 SRP1	196
P56199	ITGA1	196
O14627	CDX4	196
P63104	YWHAZ	196
Q9NZC2	TREM2	196
Q9Y5S1	TRPV2 VRL	196
Q9HBA0	TRPV4 VRL2 VROAC	196
O15287	FANCG XRCC9	196
Q14566	MCM6	195
Q9Y5J3	HEY1 BHLHB31 CHF2 HERP2 HESR1 HRT1	195
Q8TDQ0	HAVCR2 TIM3 TIMD3	195
P24592	IGFBP6 IBP6	195
Q13546	RIPK1 RIP RIP1	195
P06703	S100A6 CACY	195
P29373	CRABP2	195
Q96S42	NODAL	195
P43628	KIR2DL3 CD158B2 KIRCL23 NKAT2	195
P28360	MSX1 HOX7	195
P34932	HSPA4 APG2	195
P23769	GATA2	195
Q07687	DLX2	195
O00626	CCL22 MDC SCYA22 A-152E5.1	195
O95445	APOM G3A NG20 HSPC336	195
O43543	XRCC2	195
P14410	SI	195
P24821	TNC HXB	195
Q9NQA5	TRPV5 ECAC1	195
O00459	PIK3R2	195
Q08499	PDE4D DPDE3	195
P31947	SFN HME1	194
P05111	INHA	194
Q16623	STX1A STX1	194
P21580	TNFAIP3 OTUD7C	194
Q9GZN2	TGIF2	194
P0CG47	UBB	194
P15374	UCHL3	194
P23921	RRM1 RR1	194
P10082	PYY	194
Q96LA8	PRMT6 HRMT1L6	193
Q12983	BNIP3 NIP3	193
Q14693	LPIN1 KIAA0188	193
P27930	IL1R2 IL1RB	193
P56915	GSC	193
P17542	TAL1 BHLHA17 SCL TCL5	193
Q06945	SOX4	193
P24752	ACAT1 ACAT MAT	193
Q03060	CREM	192
P04234	CD3D T3D	192
P03973	SLPI WAP4 WFDC4	192
O94992	HEXIM1 CLP1 EDG1 HIS1 MAQ1	192
P62491	RAB11A RAB11	192
Q00597	FANCC FAC FACC	192
P51114	FXR1	192
Q8TDC3	BRSK1 KIAA1811 SAD1 SADB	192
Q9HCS7	XAB2 HCNP KIAA1177 SYF1 PP3898	192
P14550	AKR1A1 ALDR1 ALR	191
P62258	YWHAE	191
P46934	NEDD4 KIAA0093 NEDD4-1 PIG53	191
Q13188	STK3 KRS1 MST2	191
Q96FX8	PERP KCP1 KRTCAP1 PIGPC1 THW	191
P43351	RAD52	191
P26022	PTX3 TNFAIP5 TSG14	191
P46060	RANGAP1 KIAA1835 SD	191
Q16790	CA9 G250 MN	191
Q9C0B1	FTO KIAA1752	191
P09622	DLD GCSL LAD PHE3	191
Q13885	TUBB2A TUBB2	191
P00750	PLAT	191
P21709	EPHA1 EPH EPHT EPHT1	190
Q13596	SNX1	190
Q15208	STK38 NDR1	190
O14896	IRF6	190
Q96PU8	QKI HKQ	190
Q9Y572	RIPK3 RIP3	190
Q9P1W9	PIM2	190
P40189	IL6ST	190
Q16828	DUSP6 MKP3 PYST1	190
P15085	CPA1 CPA	190
P19235	EPOR	190
Q9Y6A5	TACC3 ERIC1	190
Q9HC62	SENP2 KIAA1331	190
P35372	OPRM1 MOR1	190
Q2M2I8	AAK1 KIAA1048	189
P09917	ALOX5 LOG5	189
P15428	HPGD PGDH1 SDR36C1	189
P04080	CSTB CST6 STFB	189
O60760	HPGDS GSTS PGDS PTGDS2	189
P04196	HRG	189
O15409	FOXP2 CAGH44 TNRC10	189
Q13426	XRCC4	189
Q9H2K8	TAOK3 DPK JIK KDS MAP3K18	189
Q9Y478	PRKAB1 AMPK	188
O14786	NRP1 NRP VEGF165R	188
P49427	CDC34 UBCH3 UBE2R1	188
P18669	PGAM1 PGAMA CDABP0006	188
Q6IA17	SIGIRR UNQ301/PRO342	188
Q13322	GRB10 GRBIR KIAA0207	188
Q9Y3R0	GRIP1	188
Q13207	TBX2	188
P49767	VEGFC	188
O43508	TNFSF12 APO3L DR3LG UNQ181/PRO207	188
P01574	IFNB1 IFB IFNB	187
P07237	P4HB ERBA2L PDI PDIA1 PO4DB	187
Q02156	PRKCE PKCE	187
O14625	CXCL11 ITAC SCYB11 SCYB9B	187
P06396	GSN	187
P04083	ANXA1 ANX1 LPC1	187
Q13470	TNK1	187
O00762	UBE2C UBCH10	187
Q13489	BIRC3 API2 MIHC RNF49	186
P15121	AKR1B1 ALDR1 ALR2	186
P35270	SPR	186
P02775	PPBP CTAP3 CXCL7 SCYB7 TGB1 THBGB1	186
O60671	RAD1 REC1	186
P20396	TRH	186
P05937	CALB1 CAB27	186
Q99062	CSF3R GCSFR	185
Q07021	C1QBP GC1QBP HABP1 SF2P32	185
P30153	PPP2R1A	185
Q15121	PEA15	185
P41219	PRPH NEF4 PRPH1	185
P14923	JUP CTNNG DP3	185
P51512	MMP16 C8orf57 MMPX2	185
P49763	PGF PGFL PLGF	185
Q8IVT5	KSR1 KSR	185
P34947	GRK5 GPRK5	185
Q496F6	CD300E CD300LE CLM2 CMRF35A5 IREM2	185
P30279	CCND2	184
Q9Y4H2	IRS2	184
O76036	NCR1 LY94	184
Q9GZM8	NDEL1 EOPA MITAP1 NUDEL	184
P35398	RORA NR1F1 RZRA	184
Q07869	PPARA NR1C1 PPAR	184
P10826	RARB HAP NR1B2	184
P51398	DAP3 MRPS29	184
Q13094	LCP2	184
Q03181	PPARD NR1C2 PPARB	184
Q9UD71	PPP1R1B DARPP32	184
Q16655	MLANA MART1	184
Q96DB2	HDAC11	184
O43707	ACTN4	184
Q14191	WRN RECQ3 RECQL2	184
Q9ULZ3	PYCARD ASC CARD5 TMS1	183
Q9C0C7	AMBRA1 KIAA1736	183
Q96J02	ITCH	183
Q16637	SMN1 SMN SMNT; SMN2 SMNC	183
Q08945	SSRP1 FACT80	183
P04053	DNTT TDT	183
Q08209	PPP3CA CALNA CNA	183
P67775	PPP2CA	183
P62136	PPP1CA PPP1A	183
Q14242	SELPLG	183
P13646	KRT13	183
P50402	EMD EDMD STA	183
P24071	FCAR CD89	183
Q9H2P0	ADNP ADNP1 KIAA0784	183
Q9NPI6	DCP1A SMIF	183
P56705	WNT4 UNQ426/PRO864	183
P41221	WNT5A	183
P54274	TERF1 PIN2 TRBF1 TRF TRF1	183
O95832	CLDN1 CLD1 SEMP1 UNQ481/PRO944	182
O95816	BAG2	182
P30968	GNRHR GRHR	182
Q05315	CLC LGALS10 LGALS10A	182
O95140	MFN2 CPRP1 KIAA0214	182
O00151	PDLIM1 CLIM1 CLP36	182
P48736	PIK3CG	182
P53778	MAPK12 ERK6 SAPK3	182
Q9UJY1	HSPB8 CRYAC E2IG1 HSP22 PP1629	182
O60741	HCN1 BCNG1	182
Q9UNN5	FAF1 UBXD12 UBXN3A CGI-03	182
P53539	FOSB G0S3	182
P49765	VEGFB VRF	182
P17947	SPI1	182
Q14118	DAG1	181
P06850	CRH	181
Q9BX63	BRIP1 BACH1 FANCJ	181
P48735	IDH2	181
P51812	RPS6KA3 ISPK1 MAPKAPK1B RSK2	181
P01148	GNRH1 GNRH GRH LHRH	181
Q6YHK3	CD109 CPAMD7	181
Q8N474	SFRP1 FRP FRP1 SARP2	181
Q15654	TRIP6 OIP1	181
P68036	UBE2L3 UBCE7 UBCH7	181
Q99956	DUSP9 MKP4	180
P84996	GNAS GNAS1	180
O60880	SH2D1A DSHP SAP	180
Q13043	STK4 KRS2 MST1	180
Q9Y2V3	RAX RX	180
P22392	NME2 NM23B	180
Q16656	NRF1	180
P30101	PDIA3 ERP57 ERP60 GRP58	180
Q5JWF2	GNAS GNAS1	180
P48742	LHX1 LIM-1 LIM1	180
Q13627	DYRK1A DYRK MNB MNBH	180
P63092	GNAS GNAS1 GSP	180
Q92988	DLX4 BP1 DLX7 DLX8 DLX9	180
Q99731	CCL19 ELC MIP3B SCYA19	180
O43293	DAPK3 ZIPK	180
P33981	TTK MPS1 MPS1L1	180
P19835	CEL BAL	179
Q9UEW3	MARCO SCARA2	179
O75688	PPM1B PP2CB	179
P14859	POU2F1 OCT1 OTF1	179
O75791	GRAP2 GADS GRB2L GRID	179
P61296	HAND2 BHLHA26 DHAND	179
P20809	IL11	179
O14936	CASK LIN2	179
P50416	CPT1A CPT1	179
P02458	COL2A1	179
O60861	GAS7 KIAA0394	179
Q9UJW3	DNMT3L	179
Q9Y5Y6	ST14 PRSS14 SNC19 TADG15	179
P04155	TFF1 BCEI PS2	179
P56279	TCL1A TCL1	179
P80075	CCL8 MCP2 SCYA10 SCYA8	178
P24844	MYL9 MLC2 MRLC1 MYRL2	178
P25929	NPY1R NPYR NPYY1	178
Q96BR1	SGK3 CISK SGKL	178
Q96RR4	CAMKK2 CAMKKB KIAA0787	178
O00625	PIR	178
Q9UM07	PADI4 PAD4 PADI5 PDI5	178
O14733	MAP2K7 JNKK2 MEK7 MKK7 PRKMK7 SKK4	178
Q8IU85	CAMK1D CAMKID	178
P14598	NCF1 NOXO2 SH3PXD1A	178
P13861	PRKAR2A PKR2 PRKAR2	178
P42566	EPS15 AF1P	178
P43250	GRK6 GPRK6	178
Q9NP62	GCM1 GCMA	178
P11161	EGR2 KROX20	178
P05129	PRKCG PKCG	178
O43823	AKAP8 AKAP95	178
P07355	ANXA2 ANX2 ANX2L4 CAL1H LPC2D	178
P50607	TUB	178
Q96RU2	USP28 KIAA1515	178
Q05086	UBE3A E6AP EPVE6AP HPVE6A	178
O43463	SUV39H1 KMT1A SUV39H	178
P20339	RAB5A RAB5	178
O75509	TNFRSF21 DR6 UNQ437/PRO868	178
Q8TAK5	GABPB2	178
Q96P20	NLRP3 C1orf7 CIAS1 NALP3 PYPAF1	177
Q9UHD4	CIDEB	177
Q14934	NFATC4 NFAT3	177
Q9Y624	F11R JAM1 JCAM UNQ264/PRO301	177
Q96DH6	MSI2	177
Q16270	IGFBP7 MAC25 PSF	177
P21912	SDHB SDH SDH1	177
P27815	PDE4A DPDE2	177
P00973	OAS1 OIAS	177
P24666	ACP1	177
P27144	AK4 AK3 AK3L1	177
Q14674	ESPL1 ESP1 KIAA0165	177
P35638	DDIT3 CHOP CHOP10 GADD153	177
P08172	CHRM2	177
P41180	CASR GPRC2A PCAR1	177
P46089	GPR3 ACCA	177
P15104	GLUL GLNS	177
Q15375	EPHA7 EHK3 HEK11	177
P0DPQ6	DDIT3	177
Q02962	PAX2	177
P60510	PPP4C PPP4 PPX	177
Q9HCE7	SMURF1 KIAA1625	177
Q9UL62	TRPC5 TRP5	177
O14836	TNFRSF13B TACI	177
P63279	UBE2I UBC9 UBCE9	177
P16333	NCK1 NCK	176
P15153	RAC2	176
P12755	SKI	176
P22692	IGFBP4 IBP4	176
P11086	PNMT PENT	176
P53779	MAPK10 JNK3 JNK3A PRKM10 SAPK1B	176
Q969G2	LHX4	176
Q15835	GRK1 RHOK	176
Q13404	UBE2V1 CROC1 UBE2V UEV1 P/OKcl.19	176
Q13107	USP4 UNP UNPH	176
P37275	ZEB1 AREB6 TCF8	176
P54578	USP14 TGT	176
O95786	DDX58	175
P30556	AGTR1 AGTR1A AGTR1B AT2R1 AT2R1B	175
Q8WXG6	MADD DENN IG20 KIAA0358	175
P26599	PTBP1 PTB	175
Q99801	NKX3-1 NKX3.1 NKX3A	175
Q9GZQ8	MAP1LC3B MAP1ALC3	175
O15360	FANCA FAA FACA FANCH	175
Q12834	CDC20	175
Q16627	CCL14 NCC2 SCYA14	175
Q9UQ84	EXO1 EXOI HEX1	175
P57087	JAM2 C21orf43 VEJAM UNQ219/PRO245	175
O75844	ZMPSTE24 FACE1 STE24	175
P05549	TFAP2A AP2TF TFAP2	175
Q9Y6I4	USP3	175
P01111	NRAS HRAS1	175
P02656	APOC3	174
P10635	CYP2D6 CYP2DL1	174
Q9UBL3	ASH2L ASH2L1	174
Q15233	NONO NRB54	174
P36956	SREBF1 BHLHD1 SREBP1	174
O15534	PER1 KIAA0482 PER RIGUI	174
Q16512	PKN1 PAK1 PKN PRK1 PRKCL1	174
Q9UEF7	KL	174
P58340	MLF 1.00	174
Q9NR23	GDF3 UNQ222/PRO248	174
Q9UBP4	DKK3 REIC UNQ258/PRO295	174
P30281	CCND3	174
P12319	FCER1A FCE1A	174
O95150	TNFSF15 TL1 VEGI	174
Q9Y490	TLN1 KIAA1027 TLN	174
P35236	PTPN7	174
P17980	PSMC3 TBP1	174
Q7Z628	NET1 ARHGEF8	173
P45844	ABCG1 ABC8 WHT1	173
P21554	CNR1 CNR	173
Q13443	ADAM9 KIAA0021 MCMP MDC9 MLTNG	173
Q9BYT3	STK33	173
Q9UBK2	PPARGC1A LEM6 PGC1 PGC1A PPARGC1	173
P49116	NR2C2 TAK1 TR4	173
Q14432	PDE3A	173
P40938	RFC3	173
Q9UHI8	ADAMTS1 KIAA1346 METH1	173
P09681	GIP	173
P51116	FXR2 FMR1L2	173
P04075	ALDOA ALDA	173
P20309	CHRM3	173
P50502	ST13 AAG2 FAM10A1 HIP SNC6	173
Q9UKW4	VAV3	173
Q9UNS1	TIMELESS TIM TIM1 TIMELESS1	173
P28702	RXRB NR2B2	173
O00716	E2F3 KIAA0075	172
P52209	PGD PGDH	172
O43684	BUB3	172
P51511	MMP15	172
P57058	HUNK MAKV	172
P09382	LGALS1	172
Q14451	GRB7	172
P23511	NFYA	172
P21246	PTN HBNF1 NEGF1	172
Q13164	MAPK7 BMK1 ERK5 PRKM7	172
P15509	CSF2RA CSF2R CSF2RY	172
P10914	IRF1	172
Q8WTS6	SETD7 KIAA1717 KMT7 SET7 SET9	172
P05305	EDN1	171
Q13444	ADAM15 MDC15	171
P30838	ALDH3A1 ALDH3	171
Q8WTS1	ABHD5 NCIE2 CGI-58	171
P36896	ACVR1B ACVRLK4 ALK4	171
P54727	RAD23B	171
P35249	RFC4	171
P40925	MDH1 MDHA	171
P55851	UCP2 SLC25A8	171
Q9UH65	SWAP70 KIAA0640 HSPC321	171
O15198	SMAD9 MADH6 MADH9 SMAD8	171
Q96Q15	SMG1 ATX KIAA0421 LIP	171
P02745	C1QA	170
P62330	ARF6	170
O00170	AIP XAP2	170
P35548	MSX2 HOX8	170
Q99570	PIK3R4 VPS15	170
P78406	RAE1 MRNP41	170
Q9Y618	NCOR2 CTG26	170
Q13635	PTCH1 PTCH	170
O15151	MDM4 MDMX	170
Q04900	CD164	170
Q14624	ITIH4 IHRP ITIHL1 PK120 PRO1851	170
Q9UPY3	DICER1 DICER HERNA KIAA0928	170
Q13616	CUL1	170
Q8N608	DPP10 DPRP3 KIAA1492	170
P12270	TPR	170
O00570	SOX1	170
P55916	UCP3 SLC25A9	170
Q9Y6Q6	TNFRSF11A RANK	170
O76070	SNCG BCSG1 PERSYN PRSN	170
P34998	CRHR1 CRFR CRFR1 CRHR	169
O95727	CRTAM	169
O00767	SCD	169
Q9UBS5	GABBR1 GPRC3A	169
Q9NRC8	SIRT7 SIR2L7	169
Q9HBG7	LY9 CDABP0070	169
P20936	RASA1 GAP RASA	169
Q9UGN4	CD300A CMRF35H IGSF12 HSPC083	169
P17482	HOXB9 HOX2E	169
Q8WXE1	ATRIP AGS1	169
P23469	PTPRE	169
Q8TEY7	USP33 KIAA1097 VDU1	169
P47902	CDX1	168
Q99714	HSD17B10 ERAB HADH2 MRPP2 SCHAD SDR5C1 XH98G2	168
P48443	RXRG NR2B3	168
P56159	GFRA1 GDNFRA RETL1 TRNR1	168
O15055	PER2 KIAA0347	168
Q5T2W1	PDZK1 CAP70 NHERF3 PDZD1	168
Q92542	NCSTN KIAA0253 UNQ1874/PRO4317	168
P41594	GRM5 GPRC1E MGLUR5	168
O00165	HAX1 HS1BP1	168
P12104	FABP2 FABPI	168
Q99616	CCL13 MCP4 NCC1 SCYA13	168
Q9UJT2	TSKS STK22S1 TSKS1	168
P40424	PBX1 PRL	168
Q8WZ75	ROBO4 UNQ421/PRO3674	168
O00327	ARNTL BHLHE5 BMAL1 MOP3 PASD3	168
P61981	YWHAG	167
Q99728	BARD1	167
Q04760	GLO1	167
P55058	PLTP	167
Q9Y286	SIGLEC7 AIRM1	167
Q9H0H5	RACGAP1 KIAA1478 MGCRACGAP	167
O60216	RAD21 HR21 KIAA0078 NXP1 SCC1	167
Q14145	KEAP1 INRF2 KIAA0132 KLHL19	167
P09629	HOXB7 HOX2C	167
Q16763	UBE2S E2EPF OK/SW-cl.73	167
P17752	TPH1 TPH TPRH TRPH	167
P32243	OTX2	167
P45880	VDAC2	167
P35659	DEK	166
Q13901	C1D	166
P78560	CRADD RAIDD	166
Q13887	KLF5 BTEB2 CKLF IKLF	166
P98161	PKD1	166
P11233	RALA RAL	166
P43115	PTGER3	166
P30044	PRDX5 ACR1 SBBI10	166
O43663	PRC1	166
Q7Z434	MAVS IPS1 KIAA1271 VISA	166
P00387	CYB5R3 DIA1	166
Q14526	HIC1 ZBTB29	166
P28799	GRN	166
P23786	CPT2 CPT1	166
Q16548	BCL2A1 BCL2L5 BFL1 GRS HBPA1	166
P25092	GUCY2C GUC2C STAR	166
Q9NQ87	HEYL BHLHB33 HRT3	166
B3EWF7	EPM2A	166
Q8IVH2	FOXP4 FKHLA	166
O95278	EPM2A	166
P58012	FOXL2	166
P28562	DUSP1 CL100 MKP1 PTPN10 VH1	166
O75934	BCAS2 DAM1	166
Q01664	TFAP4 BHLHC41	166
O00161	SNAP23	166
P14060	HSD3B1 3BH HSDB3A	166
P42773	CDKN2C CDKN6	165
P46100	ATRX RAD54L XH2	165
Q9Y3Q4	HCN4	165
Q9BX97	PLVAP FELS PV1	165
P04181	OAT	165
Q13162	PRDX4	165
P20700	LMNB1 LMN2 LMNB	165
P25208	NFYB HAP3	165
P50553	ASCL1 ASH1 BHLHA46 HASH1	165
Q9H2X6	HIPK2	165
P60520	GABARAPL2 FLC3A GEF2	165
P18433	PTPRA PTPA PTPRL2	165
O43557	TNFSF14 HVEML LIGHT UNQ391/PRO726	165
P56704	WNT3A	165
P98082	DAB2 DOC2	164
P54652	HSPA2	164
Q96IZ0	PAWR PAR4	164
P62508	ESRRG ERR3 ERRG2 KIAA0832 NR3B3	164
Q9HC98	NEK6	164
Q12879	GRIN2A NMDAR2A	164
Q03393	PTS	164
Q9NR56	MBNL1 EXP KIAA0428 MBNL	164
P02794	FTH1 FTH FTHL6 OK/SW-cl.84 PIG15	164
Q96J92	WNK4 PRKWNK4	164
Q9P2Y5	UVRAG	164
P10145	CXCL8 IL8	163
Q8TDX7	NEK7	163
P68366	TUBA4A TUBA1	163
Q9Y4A5	TRRAP PAF400	163
P17858	PFKL	163
Q13393	PLD1	163
P28845	HSD11B1 HSD11 HSD11L SDR26C1	163
Q8N488	RYBP DEDAF YEAF1	163
Q9GZR1	SENP6 KIAA0797 SSP1 SUSP1 FKSG6	163
P27816	MAP4	163
Q86VP6	CAND1 KIAA0829 TIP120 TIP120A	163
Q9HBE5	IL21R NILR UNQ3121/PRO10273	163
P55040	GEM KIR	163
Q14738	PPP2R5D	163
P20366	TAC1 NKA NKNA TAC2	163
Q15361	TTF1	163
O15119	TBX3	163
Q04656	ATP7A MC1 MNK	162
O75531	BANF1 BAF BCRG1	162
P02749	APOH B2G1	162
O95711	LY86 MD1	162
O60678	PRMT3 HRMT1L3	162
P04085	PDGFA PDGF1	162
P07225	PROS1 PROS	162
P23246	SFPQ PSF	162
P01286	GHRH GHRF	162
Q92886	NEUROG1 BHLHA6 NEUROD3 NGN NGN1	162
Q16644	MAPKAPK3	162
P56270	MAZ ZNF801	162
P46940	IQGAP1 KIAA0051	162
Q16595	FXN FRDA X25	162
P32519	ELF1	162
P35367	HRH1	162
O43734	TRAF3IP2 C6orf2 C6orf4 C6orf5 C6orf6	162
P32239	CCKBR CCKRB	162
Q6GPH4	XAF1 BIRC4BP XIAPAF1	162
O75604	USP2 UBP41	162
Q16822	PCK2 PEPCK2	162
Q7RTS3	PTF1A BHLHA29 PTF1P48	162
P16152	CBR1 CBR CRN SDR21C1	161
Q9NQI0	DDX4 VASA	161
O95817	BAG3 BIS	161
P81172	HAMP HEPC LEAP1 UNQ487/PRO1003	161
P42680	TEC PSCTK4	161
Q9Y219	JAG2	161
P55055	NR1H2 LXRB NER UNR	161
Q09028	RBBP4 RBAP48	161
P83916	CBX1 CBX	161
P09668	CTSH CPSB	161
P09958	FURIN FUR PACE PCSK3	161
O60427	FADS1 FADSD5	161
P24298	GPT AAT1 GPT1	161
O95905	ECD	161
Q7RTX0	TAS1R3 T1R3 TR3	161
Q9Y2K6	USP20 KIAA1003 LSFR3A VDU2	161
Q00059	TFAM TCF6 TCF6L2	161
Q6J9G0	STYK1 NOK	161
Q03154	ACY1	160
P22352	GPX3 GPXP	160
P08034	GJB1 CX32	160
Q16659	MAPK6 ERK3 PRKM6	160
P48551	IFNAR2 IFNABR IFNARB	160
P35579	MYH9	160
P15735	PHKG2	160
P24394	IL4R IL4RA 582J2.1	160
Q9UBL9	P2RX2 P2X2	160
Q07343	PDE4B DPDE4	160
Q15596	NCOA2 BHLHE75 SRC2 TIF2	160
P27448	MARK3 CTAK1 EMK2	160
Q16666	IFI16 IFNGIP1	160
P04118	CLPS	160
P14653	HOXB1 HOX2I	160
P49755	TMED10 TMP21	160
Q9P0U3	SENP1	160
P19532	TFE3 BHLHE33	160
O14508	SOCS2 CIS2 SSI2 STATI2	160
P24468	NR2F2 ARP1 TFCOUP2	159
P31146	CORO1A CORO1	159
Q3SY56	SP6 KLF14	159
P12268	IMPDH2 IMPD2	159
Q7Z4W1	DCXR SDR20C1	159
Q16690	DUSP5 VH3	159
P43632	KIR2DS4 CD158I KKA3 NKAT8	159
P32927	CSF2RB IL3RB IL5RB	159
O15520	FGF10	159
P43004	SLC1A2 EAAT2 GLT1	159
Q5QGZ9	CLEC12A CLL1 DCAL2 MICL	159
P26196	DDX6 HLR2 RCK	159
O75530	EED	159
Q15047	SETDB1 ESET KIAA0067 KMT1E	159
Q6N021	TET2 KIAA1546 Nbla00191	159
P31939	ATIC PURH OK/SW-cl.86	159
Q15582	TGFBI BIGH3	158
P13073	COX4I1 COX4	158
P53701	HCCS CCHL	158
[truncated: 14,263 more rows]

## Sheet: # of antibody RRIDs per year
Number of antibody RRIDs present in the scientific literature per year; query_result_2022-08-09T13_30_15.923Z
year	Antibody RRIDs
2014	1426
2015	2701
2016	6371
2017	28626
2018	45517
2019	64774
2020	69189
2021	78586
2022	45936
total	343126

## Sheet: list of journals with at least 
list of journals with at least 1 RRID, downloaded query_result_2022-08-10T09_51_51.956Z
issn	journal name	Number of rrids found
2211-1247	Cell Reports	76601
2050-084X	eLife	47788
0092-8674	Cell	27266
1074-7613	Immunity	22129
1097-2765	Molecular Cell	18937
0896-6273	Neuron	16939
1534-5807	Developmental Cell	14910
1873-5061	Stem Cell Research	14006
1934-5909	Cell Stem Cell	13942
1535-6108	Cancer Cell	11469
1550-4131	Cell Metabolism	10754
0270-6474	The Journal of Neuroscience	10735
0960-9822	Current Biology	10512
2589-0042	iScience	10465
0021-9967	Journal of Comparative Neurology	9327
0022-3042	Journal of Neurochemistry	6800
0007-1188	British Journal of Pharmacology	6435
1931-3128	Cell Host & Microbe	5670
2047-217X	GigaScience	5229
2451-9456	Cell Chemical Biology	4606
0013-7227	Endocrinology	4602
2666-1667	STAR Protocols	3713
2666-3791	Cell Reports Medicine	3539
2373-2822	eneuro	3439
0360-4012	Journal of Neuroscience Research	3347
2352-3964	EBioMedicine	3169
2045-2322	Scientific Reports	3156
2041-1723	Nature Communications	3022
1945-7170	Endocrinology	2799
2405-4712	Cell Systems	2515
1932-6203	PLOS ONE	1704
1664-3224	Frontiers in Immunology	1629
0892-6638	The FASEB Journal	1587
0270-6474	Journal of Neuroscience	1515
2046-1402	F1000Research	1509
0008-5472	Cancer Research	1480
1422-0067	International Journal of Molecular Sciences	1479
0894-1491	Glia	1399
0021-9541	Journal of Cellular Physiology	1316
1662-5102	Frontiers in Cellular Neuroscience	1290
2472-1972	Journal of the Endocrine Society	1265
1754-2189	Nature Protocols	1254
2159-8274	Cancer Discovery	1233
2162-3279	Brain and Behavior	1193
0021-9258	Journal of Biological Chemistry	1136
2375-2548	Science Advances	1042
0969-2126	Structure	1038
none	none	1025
1741-7007	BMC Biology	1003
1541-7786	Molecular Cancer Research	946
0261-4189	The EMBO Journal	916
2667-2375	Cell Reports Methods	884
0020-7136	International Journal of Cancer	876
2072-6694	Cancers	852
0022-3751	The Journal of Physiology	847
1759-0914	ASN Neuro	820
2296-634X	Frontiers in Cell and Developmental Biology	792
1673-5374	Neural Regeneration Research	753
2041-4889	Cell Death & Disease	751
2352-3964	eBioMedicine	702
0306-4522	Neuroscience	700
1662-453X	Frontiers in Neuroscience	696
0969-9961	Neurobiology of Disease	693
1662-5099	Frontiers in Molecular Neuroscience	670
2073-4409	Cells	655
1078-0432	Clinical Cancer Research	634
1535-7163	Molecular Cancer Therapeutics	598
2234-943X	Frontiers in Oncology	596
0893-7648	Molecular Neurobiology	577
0012-1606	Developmental Biology	569
0021-972X	The Journal of Clinical Endocrinology & Metabolism	562
0027-8424	Proceedings of the National Academy of Sciences	555
2666-6340	Med	536
1742-2094	Journal of Neuroinflammation	524
0730-2312	Journal of Cellular Biochemistry	519
1662-5129	Frontiers in Neuroanatomy	482
0363-6143	American Journal of Physiology-Cell Physiology	481
1663-9812	Frontiers in Pharmacology	473
2051-5960	Acta Neuropathologica Communications	464
0028-0836	Nature	459
1553-7404	PLOS Genetics	453
1664-042X	Frontiers in Physiology	448
1469-221X	EMBO reports	434
0021-9525	The Journal of Cell Biology	421
0014-4886	Experimental Neurology	416
0953-816X	European Journal of Neuroscience	412
0193-1849	American Journal of Physiology-Endocrinology and Metabolism	401
1664-302X	Frontiers in Microbiology	397
0021-9525	Journal of Cell Biology	378
2379-3708	JCI Insight	376
1047-3211	Cerebral Cortex	373
1420-682X	Cellular and Molecular Life Sciences	365
1059-1524	Molecular Biology of the Cell	355
0964-6906	Human Molecular Genetics	347
1863-2653	Brain Structure and Function	336
1539-2791	Neuroinformatics	328
2399-3642	Communications Biology	326
1553-7374	PLOS Pathogens	325
0006-3363	Biology of Reproduction	323
0950-1991	Development	313
0028-3908	Neuropharmacology	307
1097-6256	Nature Neuroscience	298
2326-6066	Cancer Immunology Research	297
0305-1048	Nucleic Acids Research	294
1664-8021	Frontiers in Genetics	293
0021-972X	The Journal of Clinical Endocrinology &amp; Metabolism	290
2051-817X	Physiological Reports	278
2352-345X	Cellular and Molecular Gastroenterology and Hepatology	270
2398-502X	Wellcome Open Research	267
2767-9764	Cancer Research Communications	267
0022-1007	Journal of Experimental Medicine	265
1545-7885	PLOS Biology	263
1053-8119	NeuroImage	263
1050-9631	Hippocampus	262
0953-8194	Journal of Neuroendocrinology	261
0197-0186	Neurochemistry International	259
1750-1326	Molecular Neurodegeneration	258
0889-1591	Brain, Behavior, and Immunity	256
0021-8782	Journal of Anatomy	254
1931-3128	Cell Host &amp; Microbe	253
2162-402X	OncoImmunology	252
0364-3190	Neurochemical Research	246
2305-5839	Annals of Translational Medicine	243
0006-8993	Brain Research	240
1044-7431	Molecular and Cellular Neuroscience	238
1932-8451	Developmental Neurobiology	237
0021-9533	Journal of Cell Science	236
0363-6135	American Journal of Physiology-Heart and Circulatory Physiology	232
0362-2525	Journal of Morphology	231
2575-1077	Life Science Alliance	224
1664-2392	Frontiers in Endocrinology	222
2212-8778	Molecular Metabolism	221
2218-676X	Translational Cancer Research	219
2213-2317	Redox Biology	213
1756-6606	Molecular Brain	209
1064-3745	Methods in Molecular Biology	209
0002-9297	The American Journal of Human Genetics	208
0024-3205	Life Sciences	207
1359-4184	Molecular Psychiatry	206
1662-5110	Frontiers in Neural Circuits	204
0272-4340	Cellular and Molecular Neurobiology	204
1663-4365	Frontiers in Aging Neuroscience	200
0303-7207	Molecular and Cellular Endocrinology	194
1838-7640	Theranostics	193
1664-2295	Frontiers in Neurology	192
0022-3077	Journal of Neurophysiology	187
0165-0270	Journal of Neuroscience Methods	185
1471-2202	BMC Neuroscience	183
0014-4827	Experimental Cell Research	181
2373-2822	eNeuro	177
0193-1857	American Journal of Physiology-Gastrointestinal and Liver Physiology	177
1582-1838	Journal of Cellular and Molecular Medicine	176
2691-1299	Current Protocols	172
1755-098X	Molecular Ecology Resources	168
0014-2999	European Journal of Pharmacology	166
1757-4676	EMBO Molecular Medicine	161
0363-6119	American Journal of Physiology-Regulatory, Integrative and Comparative Physiology	159
1948-7193	ACS Chemical Neuroscience	156
2046-2441	Open Biology	156
2160-1836	G3 Genes|Genomes|Genetics	156
0012-186X	Diabetologia	154
1663-3563	Frontiers in Synaptic Neuroscience	152
2472-5552	SLAS DISCOVERY: Advancing the Science of Drug Discovery	151
2051-1426	Journal for ImmunoTherapy of Cancer	150
2076-3921	Antioxidants	148
0958-0670	Experimental Physiology	146
1065-9471	Human Brain Mapping	146
1999-4915	Viruses	145
1040-0605	American Journal of Physiology-Lung Cellular and Molecular Physiology	144
0302-766X	Cell and Tissue Research	143
0379-864X	Chemical Senses	143
0895-8696	Journal of Molecular Neuroscience	142
2522-5812	Nature Metabolism	141
0014-4835	Experimental Eye Research	141
1478-811X	Cell Communication and Signaling	140
2227-9059	Biomedicines	140
0950-9232	Oncogene	139
1043-6618	Pharmacological Research	137
2331-8325	BIO-PROTOCOL	135
0898-6568	Cellular Signalling	134
2150-7511	mBio	134
1574-7891	Molecular Oncology	132
0036-8075	Science	131
0340-7004	Cancer Immunology, Immunotherapy	130
1474-9718	Aging Cell	130
1664-462X	Frontiers in Plant Science	129
1949-2553	Oncotarget	129
1931-857X	American Journal of Physiology-Renal Physiology	128
0304-3940	Neuroscience Letters	128
1471-2407	BMC Cancer	126
2218-273X	Biomolecules	126
0304-3835	Cancer Letters	125
0197-4580	Neurobiology of Aging	124
2052-4463	Scientific Data	123
1742-464X	The FEBS Journal	122
2198-3844	Advanced Science	121
1558-8238	Journal of Clinical Investigation	121
2072-6643	Nutrients	120
2573-9832	FASEB BioAdvances	120
1552-5783	Investigative Opthalmology & Visual Science	119
0022-1767	The Journal of Immunology	118
0012-1797	Diabetes	117
8750-7587	Journal of Applied Physiology	117
1945-4589	Aging	116
1932-6203	PLoS ONE	116
0753-3322	Biomedicine & Pharmacotherapy	116
2297-1769	Frontiers in Veterinary Science	116
1946-6234	Science Translational Medicine	115
1934-8584	Current Protocols in Neuroscience	114
1662-5153	Frontiers in Behavioral Neuroscience	114
0948-6143	Histochemistry and Cell Biology	112
2666-979X	Cell Genomics	111
0006-291X	Biochemical and Biophysical Research Communications	109
1476-5586	Neoplasia	109
0022-1007	The Journal of Experimental Medicine	109
1744-4292	Molecular Systems Biology	107
0021-9738	Journal of Clinical Investigation	106
2297-055X	Frontiers in Cardiovascular Medicine	105
1398-9219	Traffic	104
0168-0102	Neuroscience Research	100
2235-2988	Frontiers in Cellular and Infection Microbiology	100
0300-8177	Molecular and Cellular Biochemistry	98
2405-8440	Heliyon	96
1553-7358	PLOS Computational Biology	96
1754-8403	Disease Models & Mechanisms	96
1940-087X	Journal of Visualized Experiments	95
1471-2164	BMC Genomics	95
0006-8950	Brain	95
0143-4160	Cell Calcium	95
2296-889X	Frontiers in Molecular Biosciences	95
0006-2952	Biochemical Pharmacology	95
0167-4889	Biochimica et Biophysica Acta (BBA) - Molecular Cell Research	94
1756-9966	Journal of Experimental & Clinical Cancer Research	93
2046-6390	Biology Open	93
0166-4328	Behavioural Brain Research	92
1028-415X	Nutritional Neuroscience	91
1933-7213	Neurotherapeutics	90
0006-3223	Biological Psychiatry	88
1465-7392	Nature Cell Biology	88
0143-3334	Carcinogenesis	88
1350-9047	Cell Death & Differentiation	88
2058-7716	Cell Death Discovery	86
0897-7151	Journal of Neurotrauma	85
0022-538X	Journal of Virology	85
0301-0082	Progress in Neurobiology	85
1029-8428	Neurotoxicity Research	85
0891-5849	Free Radical Biology and Medicine	82
0301-4851	Molecular Biology Reports	82
1387-2877	Journal of Alzheimer's Disease	81
2296-858X	Frontiers in Medicine	80
0065-1281	Acta Histochemica	80
1662-5161	Frontiers in Human Neuroscience	79
1664-0640	Frontiers in Psychiatry	79
2160-1836	G3&amp;#58; Genes|Genomes|Genetics	78
0304-3959	Pain	78
0022-3069	Journal of Neuropathology & Experimental Neurology	77
2073-4425	Genes	77
1529-2908	Nature Immunology	77
0361-9230	Brain Research Bulletin	76
2162-2531	Molecular Therapy - Nucleic Acids	75
0925-4439	Biochimica et Biophysica Acta (BBA) - Molecular Basis of Disease	75
1662-5196	Frontiers in Neuroinformatics	75
1554-8627	Autophagy	75
1420-3049	Molecules	74
1756-8935	Epigenetics & Chromatin	74
0002-9440	The American Journal of Pathology	74
0171-5216	Journal of Cancer Research and Clinical Oncology	73
0887-6924	Leukemia	73
0893-133X	Neuropsychopharmacology	73
1945-0877	Science Signaling	72
1525-0016	Molecular Therapy	71
1758-0463	Database	71
2001-1326	Clinical and Translational Medicine	71
2352-2895	Neurobiology of Stress	71
0168-3659	Journal of Controlled Release	71
2058-5276	Nature Microbiology	71
2213-6711	Stem Cell Reports	70
1350-1925	Neurogastroenterology & Motility	70
0001-6322	Acta Neuropathologica	69
2709-4715	Gigabyte	69
1474-760X	Genome Biology	68
1933-7191	Reproductive Sciences	68
1674-800X	Protein & Cell	67
1076-1551	Molecular Medicine	67
1226-3613	Experimental & Molecular Medicine	66
0891-0618	Journal of Chemical Neuroanatomy	66
2041-4889	Cell Death &amp; Disease	66
2575-9108	ACS Pharmacology & Translational Science	65
0142-9612	Biomaterials	65
2643-3230	Blood Cancer Discovery	65
1664-1078	Frontiers in Psychology	64
0018-506X	Hormones and Behavior	63
0944-7113	Phytomedicine	63
1552-4450	Nature Chemical Biology	63
0016-5085	Gastroenterology	63
0887-4476	Synapse	63
1934-9254	Current Protocols in Toxicology	63
1756-994X	Genome Medicine	62
1662-5137	Frontiers in Systems Neuroscience	62
2076-3425	Brain Sciences	61
1749-8104	Neural Development	61
1078-8956	Nature Medicine	61
0016-6731	Genetics	60
1942-0900	Oxidative Medicine and Cellular Longevity	60
2045-7634	Cancer Medicine	59
1601-1848	Genes, Brain and Behavior	59
1934-3671	Current Protocols in Immunology	59
0040-8166	Tissue and Cell	59
1936-5233	Translational Oncology	59
1360-8185	Apoptosis	58
2001-3078	Journal of Extracellular Vesicles	58
1015-6305	Brain Pathology	58
1756-9966	Journal of Experimental &amp; Clinical Cancer Research	57
2374-4677	npj Breast Cancer	57
2373-8057	npj Parkinson's Disease	57
0263-6484	Cell Biochemistry and Function	56
0022-2275	Journal of Lipid Research	56
0023-852X	The Laryngoscope	56
0019-9567	Infection and Immunity	56
2296-4185	Frontiers in Bioengineering and Biotechnology	56
2079-7737	Biology	55
2045-8118	Fluids and Barriers of the CNS	55
0022-1759	Journal of Immunological Methods	54
1940-6207	Cancer Prevention Research	53
1001-0602	Cell Research	53
2223-4683	Translational Andrology and Urology	53
0041-008X	Toxicology and Applied Pharmacology	53
2158-3188	Translational Psychiatry	52
1424-8247	Pharmaceuticals	52
1066-5099	STEM CELLS	52
0022-1554	Journal of Histochemistry & Cytochemistry	52
1744-8069	Molecular Pain	52
1548-7091	Nature Methods	51
0940-9602	Annals of Anatomy - Anatomischer Anzeiger	51
2167-8359	PeerJ	50
0969-6970	Angiogenesis	50
0960-0760	The Journal of Steroid Biochemistry and Molecular Biology	50
2218-6751	Translational Lung Cancer Research	50
1094-8341	Physiological Genomics	50
1567-133X	Gene Expression Patterns	50
0270-4137	The Prostate	49
0945-053X	Matrix Biology	49
1942-0994	Oxidative Medicine and Cellular Longevity	49
2213-1582	NeuroImage: Clinical	48
0906-6705	Experimental Dermatology	48
2211-5463	FEBS Open Bio	48
1095-6670	Journal of Biochemical and Molecular Toxicology	48
1673-7067	Neuroscience Bulletin	48
1355-6215	Addiction Biology	47
1350-9047	Cell Death &amp; Differentiation	47
2211-3835	Acta Pharmaceutica Sinica B	47
1756-8722	Journal of Hematology & Oncology	47
1079-5642	Arteriosclerosis, Thrombosis, and Vascular Biology	46
0264-6021	Biochemical Journal	46
2059-3635	Signal Transduction and Targeted Therapy	45
0890-9369	Genes & Development	45
0378-1119	Gene	45
2470-9468	Science Immunology	44
1538-4047	Cancer Biology & Therapy	44
2157-846X	Nature Biomedical Engineering	43
2052-1707	Pharmacology Research & Perspectives	43
0282-0080	Glycoconjugate Journal	43
1465-542X	Breast Cancer Research	43
0007-0920	British Journal of Cancer	43
1475-2867	Cancer Cell International	43
1618-7210	Biological and Medical Physics, Biomedical Engineering	43
0888-7543	Genomics	43
0360-3997	Inflammation	43
1871-6784	New Biotechnology	42
2211-3428	Cellular Oncology	42
0301-472X	Experimental Hematology	42
0378-5955	Hearing Research	42
1466-1861	Mediators of Inflammation	42
1567-5769	International Immunopharmacology	42
0014-4819	Experimental Brain Research	42
1999-4923	Pharmaceutics	41
2161-5063	ACS Synthetic Biology	41
0145-6008	Alcoholism: Clinical and Experimental Research	41
1087-0156	Nature Biotechnology	40
1755-5930	CNS Neuroscience &amp; Therapeutics	40
1347-9032	Cancer Science	40
2352-3409	Data in Brief	40
2157-6564	STEM CELLS Translational Medicine	39
1471-2393	BMC Pregnancy and Childbirth	39
1949-0976	Gut Microbes	39
1932-8486	The Anatomical Record	39
2056-5968	Cell Discovery	39
0304-3959	PAIN	39
2667-2421	IBRO Neuroscience Reports	38
0014-5793	FEBS Letters	38
2076-393X	Vaccines	38
1933-0219	Mucosal Immunology	38
1935-2735	PLOS Neglected Tropical Diseases	38
2218-1989	Metabolites	38
0022-4804	Journal of Surgical Research	38
2044-5385	Blood Cancer Journal	38
0300-483X	Toxicology	38
0278-6915	Food and Chemical Toxicology	38
1538-4101	Cell Cycle	37
2396-8923	Biology Methods and Protocols	37
2047-9980	Journal of the American Heart Association	37
1573-9538	Purinergic Signalling	37
0938-8990	Mammalian Genome	37
0140-7775	Journal of Fish Diseases	36
1096-6080	Toxicological Sciences	36
0890-6238	Reproductive Toxicology	36
0147-8885	Journal of Histotechnology	36
2077-0383	Journal of Clinical Medicine	35
0950-382X	Molecular Microbiology	35
0736-5748	International Journal of Developmental Neuroscience	35
2329-0501	Molecular Therapy - Methods & Clinical Development	35
1549-5485	Learning & Memory	35
2057-5858	Microbial Genomics	35
0887-3585	Proteins: Structure, Function, and Bioinformatics	34
0749-503X	Yeast	34
0006-2960	Biochemistry	34
0033-3158	Psychopharmacology	34
2049-3002	Cancer & Metabolism	34
0742-3098	Journal of Pineal Research	34
1449-2288	International Journal of Biological Sciences	34
1470-1626	Reproduction	34
1476-4598	Molecular Cancer	34
0144-8463	Bioscience Reports	34
2042-6410	Biology of Sex Differences	34
0161-813X	NeuroToxicology	34
0042-6822	Virology	33
0753-3322	Biomedicine &amp; Pharmacotherapy	33
0305-1846	Neuropathology and Applied Neurobiology	33
0278-5846	Progress in Neuro-Psychopharmacology and Biological Psychiatry	33
1875-5364	Chinese Journal of Natural Medicines	33
1388-1981	Biochimica et Biophysica Acta (BBA) - Molecular and Cell Biology of Lipids	33
1355-008X	Endocrine	33
0031-9384	Physiology & Behavior	33
0741-5400	Journal of Leukocyte Biology	32
2075-1729	Life	32
1525-7797	Biomacromolecules	32
1660-3397	Marine Drugs	32
2056-7944	npj Genomic Medicine	32
1868-7075	Clinical Epigenetics	32
1021-335X	Oncology Reports	32
0021-924X	The Journal of Biochemistry	31
2473-9529	Blood Advances	31
1941-7322	Current Protocols in Stem Cell Biology	31
0028-3932	Neuropsychologia	31
1058-8388	Developmental Dynamics	31
1949-3584	Cytoskeleton	31
0340-5761	Archives of Toxicology	31
1535-1084	NeuroMolecular Medicine	31
2215-0161	MethodsX	31
0091-3057	Pharmacology Biochemistry and Behavior	30
1557-1890	Journal of Neuroimmune Pharmacology	30
1471-2466	BMC Pulmonary Medicine	30
1687-5443	Neural Plasticity	30
2314-8861	Journal of Immunology Research	30
0268-1161	Human Reproduction	30
0167-7063	Journal of Neurogenetics	30
0899-1987	Molecular Carcinogenesis	30
2633-1055	Neuroscience Insights	30
2378-8038	Laryngoscope Investigative Otolaryngology	29
0273-2289	Applied Biochemistry and Biotechnology	29
0960-7412	The Plant Journal	29
1008-682X	Asian Journal of Andrology	29
1526-954X	genesis	29
0171-9335	European Journal of Cell Biology	29
0022-1295	The Journal of General Physiology	29
1943-2631	Genetics	29
0031-6768	Pflügers Archiv - European Journal of Physiology	29
1436-3291	Gastric Cancer	29
2076-2615	Animals	29
0271-678X	Journal of Cerebral Blood Flow & Metabolism	28
0045-2068	Bioorganic Chemistry	28
0141-8130	International Journal of Biological Macromolecules	28
8756-3282	Bone	28
0167-6997	Investigational New Drugs	28
2296-861X	Frontiers in Nutrition	28
1934-2500	Current Protocols in Cell Biology	27
2632-8674	NAR Cancer	27
0955-2863	The Journal of Nutritional Biochemistry	27
1934-3639	Current Protocols in Molecular Biology	27
1792-1074	Oncology Letters	27
2164-2591	Translational Vision Science & Technology	27
2542-4823	Journal of Alzheimer's Disease Reports	27
0165-5728	Journal of Neuroimmunology	27
0736-6205	BioTechniques	27
0143-5221	Clinical Science	27
1749-0774	Human Cell	27
0022-2836	Journal of Molecular Biology	27
2296-2360	Frontiers in Pediatrics	27
1475-2840	Cardiovascular Diabetology	27
0009-9104	Clinical & Experimental Immunology	27
1687-966X	Stem Cells International	26
0028-3835	Neuroendocrinology	26
1015-8987	Cellular Physiology and Biochemistry	26
2042-6496	Food & Function	26
0378-5866	Developmental Neuroscience	26
1759-4685	Journal of Molecular Cell Biology	26
1096-7192	Molecular Genetics and Metabolism	26
2471-254X	Hepatology Communications	26
0022-1899	The Journal of Infectious Diseases	25
1759-6653	Genome Biology and Evolution	25
1874-9399	Biochimica et Biophysica Acta (BBA) - Gene Regulatory Mechanisms	25
0026-0495	Metabolism	25
0022-1503	Journal of Heredity	25
0021-9193	Journal of Bacteriology	25
2075-4418	Diagnostics	25
1423-0127	Journal of Biomedical Science	25
0091-679X	Methods in Cell Biology	25
0300-9084	Biochimie	25
1720-8386	Journal of Endocrinological Investigation	24
2072-1439	Journal of Thoracic Disease	24
1549-3296	Journal of Biomedical Materials Research Part A	24
0023-6837	Laboratory Investigation	24
2001-0370	Computational and Structural Biotechnology Journal	24
2470-9239	Epilepsia Open	24
1439-6319	European Journal of Applied Physiology	24
0021-8561	Journal of Agricultural and Food Chemistry	24
0161-6412	Neurological Research	24
0920-9964	Schizophrenia Research	24
0140-7791	Plant, Cell & Environment	24
0269-8811	Journal of Psychopharmacology	24
1138-7548	Journal of Physiology and Biochemistry	24
0953-7104	Platelets	24
1472-6882	BMC Complementary and Alternative Medicine	24
1837-9664	Journal of Cancer	24
2328-9503	Annals of Clinical and Translational Neurology	24
1460-2423	Glycobiology	24
0022-2623	Journal of Medicinal Chemistry	23
1792-0981	Experimental and Therapeutic Medicine	23
0090-8258	Gynecologic Oncology	23
0893-228X	Chemical Research in Toxicology	23
2372-7705	Molecular Therapy - Oncolytics	23
1934-9297	Current Protocols in Cytometry	23
2452-302X	JACC: Basic to Translational Science	22
2451-8301	IBRO Reports	22
1567-2379	Journal of Molecular Histology	22
2056-7189	npj Systems Biology and Applications	22
1866-1947	Journal of Neurodevelopmental Disorders	22
0270-9139	Hepatology	22
0884-0431	Journal of Bone and Mineral Research	22
0145-305X	Developmental & Comparative Immunology	22
0005-2736	Biochimica et Biophysica Acta (BBA) - Biomembranes	22
1476-1122	Nature Materials	22
0733-2467	Neurourology and Urodynamics	22
1757-6512	Stem Cell Research &amp; Therapy	21
0946-2716	Journal of Molecular Medicine	21
0929-1903	Cancer Gene Therapy	21
1758-9193	Alzheimer's Research & Therapy	21
1019-6439	International Journal of Oncology	21
1545-9683	Neurorehabilitation and Neural Repair	21
2452-0144	Gene Reports	21
2397-768X	npj Precision Oncology	21
2044-5040	Skeletal Muscle	21
1046-6673	Journal of the American Society of Nephrology	21
0161-8105	Sleep	21
0893-2336	Neuromethods	21
1058-0468	Journal of Assisted Reproduction and Genetics	21
0378-8741	Journal of Ethnopharmacology	21
1743-7075	Nutrition & Metabolism	21
1479-5876	Journal of Translational Medicine	21
0006-4971	Blood	20
1120-009X	Journal of Chemotherapy	20
0143-4179	Neuropeptides	20
2689-288X	Neurotrauma Reports	20
1089-8603	Nitric Oxide	20
2072-6651	Toxins	20
0048-9697	Science of The Total Environment	20
0145-479X	Journal of Bioenergetics and Biomembranes	20
0105-1873	Contact Dermatitis	20
2095-8137	Zoological Research	20
0882-4010	Microbial Pathogenesis	20
2732-5121	Open Research Europe	20
1874-3919	Journal of Proteomics	20
2076-2607	Microorganisms	20
2373-8227	ACS Infectious Diseases	20
2314-6141	BioMed Research International	20
1616-301X	Advanced Functional Materials	20
2045-3701	Cell & Bioscience	20
1065-6995	Cell Biology International	20
0019-2805	Immunology	20
0013-9580	Epilepsia	20
0270-7306	Molecular and Cellular Biology	20
1055-9965	Cancer Epidemiology, Biomarkers &amp; Prevention	20
0804-4643	European Journal of Endocrinology	20
1479-1641	Diabetes and Vascular Disease Research	20
0006-3495	Biophysical Journal	19
2632-1297	Brain Communications	19
0920-3206	Cardiovascular Drugs and Therapy	19
2632-7376	Cerebral Cortex Communications	19
2157-9024	Oncogenesis	19
0010-9452	Cortex	19
2665-945X	Current Research in Neurobiology	19
1545-9993	Nature Structural & Molecular Biology	19
1945-7170	EndocrinologyJN	19
2049-2618	Microbiome	19
2077-0375	Membranes	19
1357-0560	Medical Oncology	19
1356-9597	Genes to Cells	19
2641-7650	Kidney360	19
0165-2478	Immunology Letters	19
1535-3893	Journal of Proteome Research	19
1042-8194	Leukemia &amp; Lymphoma	18
0014-4800	Experimental and Molecular Pathology	18
2572-4754	Gates Open Research	18
2515-4826	HRB Open Research	18
1425-8153	Cellular & Molecular Biology Letters	18
0306-4530	Psychoneuroendocrinology	18
1671-4083	Acta Pharmacologica Sinica	18
1059-7794	Human Mutation	18
1791-2997	Molecular Medicine Reports	18
1477-9137	Journal of Cell Science	18
1535-3702	Experimental Biology and Medicine	18
0022-1295	Journal of General Physiology	18
0008-543X	Cancer	18
1074-7427	Neurobiology of Learning and Memory	18
0022-510X	Journal of the Neurological Sciences	18
1066-5099	Stem Cells	18
1537-1891	Vascular Pharmacology	18
0364-5134	Annals of Neurology	17
0022-0795	Journal of Endocrinology	17
1355-8382	RNA	17
0737-4038	Molecular Biology and Evolution	17
2673-396X	Endocrines	17
0003-2700	Analytical Chemistry	17
1107-3756	International Journal of Molecular Medicine	17
2090-5904	Neural Plasticity	17
2152-5250	Aging and disease	17
0378-4274	Toxicology Letters	17
2050-0068	Clinical &amp; Translational Immunology	17
0009-7330	Circulation Research	17
1088-9051	Genome Research	17
1755-1471	Pigment Cell & Melanoma Research	17
0885-7490	Metabolic Brain Disease	17
1043-0342	Human Gene Therapy	17
1554-8929	ACS Chemical Biology	17
0959-3993	World Journal of Microbiology and Biotechnology	17
1475-6366	Journal of Enzyme Inhibition and Medicinal Chemistry	17
2296-2646	Frontiers in Chemistry	17
2041-4889	Cell Death and Disease	16
1465-3249	Cytotherapy	16
2673-3439	Frontiers in Genome Editing	16
1662-5188	Frontiers in Computational Neuroscience	16
2661-8850	BMC Molecular and Cell Biology	16
0032-0781	Plant and Cell Physiology	16
2052-4897	BMJ Open Diabetes Research & Care	16
1522-8517	Neuro-Oncology	16
2078-6891	Journal of Gastrointestinal Oncology	16
2666-027X	Current Research in Toxicology	16
2662-1347	Nature Cancer	16
2221-3759	Journal of Developmental Biology	16
1552-5260	Alzheimer's & Dementia	16
0093-691X	Theriogenology	16
0091-6765	Environmental Health Perspectives	16
0166-0934	Journal of Virological Methods	16
1357-2725	The International Journal of Biochemistry & Cell Biology	16
1748-1708	Acta Physiologica	16
2038-8306	European Journal of Histochemistry	16
0039-128X	Steroids	16
1367-4803	Bioinformatics	16
1936-0851	ACS Nano	16
2352-3204	Regenerative Therapy	16
1734-1140	Pharmacological Reports	16
2314-6133	BioMed Research International	16
1360-9947	Molecular Human Reproduction	15
1061-4036	Nature Genetics	15
1179-1322	Cancer Management and Research	15
1353-8020	Parkinsonism & Related Disorders	15
0944-1174	Journal of Gastroenterology	15
0531-5565	Experimental Gerontology	15
1467-3045	Current Issues in Molecular Biology	15
2352-1872	Bone Reports	15
1526-5900	The Journal of Pain	15
2165-5979	Bioengineered	15
1878-9293	Developmental Cognitive Neuroscience	15
0748-7304	Journal of Biological Rhythms	15
0340-5354	Journal of Neurology	15
1757-6512	Stem Cell Research & Therapy	15
1873-9601	Journal of Cell Communication and Signaling	15
0160-4120	Environment International	15
0927-7765	Colloids and Surfaces B: Biointerfaces	15
2192-2640	Advanced Healthcare Materials	15
2050-0068	Clinical & Translational Immunology	15
1424-2818	Diversity	15
1662-5145	Frontiers in Integrative Neuroscience	15
1046-2023	Methods	14
2573-1599	The CRISPR Journal	14
1533-0346	Technology in Cancer Research & Treatment	14
0278-0240	Disease Markers	14
0147-6513	Ecotoxicology and Environmental Safety	14
0022-202X	Journal of Investigative Dermatology	14
1741-7015	BMC Medicine	14
2049-3614	Endocrine Connections	14
1930-7381	Obesity	14
1177-8881	Drug Design, Development and Therapy	14
0916-8818	Journal of Reproduction and Development	14
1477-9129	Development	14
2589-238X	Brain Hemorrhages	14
1471-2105	BMC Bioinformatics	14
2405-5808	Biochemistry and Biophysics Reports	14
2150-5594	Virulence	14
0963-6897	Cell Transplantation	14
2040-2392	Molecular Autism	14
2701-0198	Advanced Biology	14
1756-3305	Parasites & Vectors	13
1178-6930	OncoTargets and Therapy	13
2047-2919	Andrology	13
1040-452X	Molecular Reproduction and Development	13
0887-8013	Journal of Clinical Laboratory Analysis	13
0952-5041	Journal of Molecular Endocrinology	13
1226-2560	Experimental Neurobiology	13
0340-6717	Human Genetics	13
2397-7000	Synthetic Biology	13
0166-445X	Aquatic Toxicology	13
1819-7124	Neurochemical Journal	13
0165-0327	Journal of Affective Disorders	13
0344-0338	Pathology - Research and Practice	13
0961-8368	Protein Science	13
0091-6749	Journal of Allergy and Clinical Immunology	13
0890-9369	Genes &amp; Development	13
0378-5173	International Journal of Pharmaceutics	13
1044-5498	DNA and Cell Biology	13
0952-5238	Visual Neuroscience	12
1976-9571	Genes &amp; Genomics	12
0940-5429	Acta Diabetologica	12
0016-6480	General and Comparative Endocrinology	12
1942-0862	mAbs	12
2573-7732	ImmunoHorizons	12
0340-7594	Journal of Comparative Physiology A	12
2227-684X	Gland Surgery	12
0920-1211	Epilepsy Research	12
1934-8525	Current Protocols in Microbiology	12
0028-1298	Naunyn-Schmiedeberg's Archives of Pharmacology	12
0167-594X	Journal of Neuro-Oncology	12
0022-1910	Journal of Insect Physiology	12
1094-7159	Neuromodulation: Technology at the Neural Interface	12
1944-8244	ACS Applied Materials & Interfaces	12
1536-1632	Molecular Imaging and Biology	12
1559-2294	Epigenetics	12
1754-8403	Disease Models &amp; Mechanisms	12
2629-3269	Stem Cell Reviews and Reports	12
1043-1802	Bioconjugate Chemistry	12
1478-3223	Liver International	12
1619-7070	European Journal of Nuclear Medicine and Molecular Imaging	12
1753-4259	Innate Immunity	12
0161-5890	Molecular Immunology	12
0003-9969	Archives of Oral Biology	12
0022-3956	Journal of Psychiatric Research	12
0179-0358	Pediatric Surgery International	12
0969-7128	Gene Therapy	12
1461-1457	International Journal of Neuropsychopharmacology	11
0003-2697	Analytical Biochemistry	11
0003-9861	Archives of Biochemistry and Biophysics	11
2405-8866	Bioprinting	11
1933-6918	Cell Adhesion & Migration	11
2224-4336	Translational Pediatrics	11
2165-0497	Microbiology Spectrum	11
1355-8145	Cell Stress and Chaperones	11
2524-7662	Genome Instability & Disease	11
1462-5814	Cellular Microbiology	11
0001-6314	Acta Neurologica Scandinavica	11
1472-6483	Reproductive BioMedicine Online	11
0908-665X	Xenotransplantation	11
1178-7007	Diabetes, Metabolic Syndrome and Obesity: Targets and Therapy	11
2095-1779	Journal of Pharmaceutical Analysis	11
1398-5647	Bipolar Disorders	11
1757-2215	Journal of Ovarian Research	11
1673-8527	Journal of Genetics and Genomics	11
0939-5555	Annals of Hematology	10
2666-9560	Neuroimage: Reports	10
0012-1630	Developmental Psychobiology	10
2329-423X	Neurophotonics	10
0959-4965	NeuroReport	10
1521-6616	Clinical Immunology	10
2379-5042	mSphere	10
2396-8370	npj Science of Food	10
0163-769X	Endocrine Reviews	10
1476-069X	Environmental Health	10
1613-4125	Molecular Nutrition &amp; Food Research	10
1010-7940	European Journal of Cardio-Thoracic Surgery	10
1863-9933	European Journal of Trauma and Emergency Surgery	10
2235-0640	European Thyroid Journal	10
0166-6851	Molecular and Biochemical Parasitology	10
1059-910X	Microscopy Research and Technique	10
1746-6148	BMC Veterinary Research	10
1471-2490	BMC Urology	10
2673-6217	Frontiers in Aging	10
1976-6696	BMB Reports	10
1046-5928	Protein Expression and Purification	10
0925-4773	Mechanisms of Development	10
1465-993X	Respiratory Research	10
2590-0285	Matrix Biology Plus	10
0962-8819	Transgenic Research	10
2509-2715	GeroScience	10
1424-8220	Sensors	10
1742-7835	Basic & Clinical Pharmacology & Toxicology	10
1566-0702	Autonomic Neuroscience	10
1362-3613	Autism	10
0196-8092	Lasers in Surgery and Medicine	10
0099-2240	Applied and Environmental Microbiology	10
1064-1955	Hypertension in Pregnancy	10
0916-9636	Hypertension Research	10
1534-7362	Journal of Vision	10
0077-8923	Annals of the New York Academy of Sciences	10
1525-3961	Journal of the Association for Research in Otolaryngology	10
0022-3417	The Journal of Pathology	10
1880-6546	The Journal of Physiological Sciences	10
0002-9173	American Journal of Clinical Pathology	10
1741-2560	Journal of Neural Engineering	10
0163-3864	Journal of Natural Products	10
0271-678X	Journal of Cerebral Blood Flow &amp; Metabolism	10
2327-5081	Journal of Biosciences and Medicines	10
1043-4666	Cytokine	10
1414-431X	Brazilian Journal of Medical and Biological Research	9
1436-3771	Clinical Oral Investigations	9
2223-7747	Plants	9
0931-2048	Journal of Applied Entomology	9
1083-3021	Journal of Mammary Gland Biology and Neoplasia	9
2047-7538	Light: Science & Applications	9
0898-929X	Journal of Cognitive Neuroscience	9
0340-2096	Anatomia, Histologia, Embryologia	9
0141-8955	Journal of Inherited Metabolic Disease	9
2056-3132	BMC Zoology	9
1471-2253	BMC Anesthesiology	9
0149-5992	Diabetes Care	9
0959-6658	Glycobiology	9
2308-3425	Journal of Cardiovascular Development and Disease	9
0340-2061	Anatomy and Embryology	9
2752-6542	PNAS Nexus	9
2047-783X	European Journal of Medical Research	9
0002-7863	Journal of the American Chemical Society	9
1129-2369	The Journal of Headache and Pain	9
0344-5704	Cancer Chemotherapy and Pharmacology	9
1751-7915	Microbial Biotechnology	9
1085-9489	Journal of the Peripheral Nervous System	9
1369-7021	Materials Today	9
1874-7787	Marine Genomics	9
1023-3830	Inflammation Research	9
1678-7765	Journal of Applied Oral Science	9
1520-541X	Evolution & Development	9
1359-5113	Process Biochemistry	9
0378-4320	Animal Reproduction Science	9
0308-8146	Food Chemistry	9
2673-8937	International Journal of Translational Medicine	9
0013-9351	Environmental Research	9
1535-9476	Molecular &amp; Cellular Proteomics	9
0304-4165	Biochimica et Biophysica Acta (BBA) - General Subjects	9
1937-3341	Tissue Engineering Part A	9
0109-5641	Dental Materials	9
2161-1009	Biochemistry & Analytical Biochemistry	9
0261-5614	Clinical Nutrition	9
1613-6810	Small	8
2055-0278	Nature Plants	8
1462-8902	Diabetes, Obesity and Metabolism	8
2574-173X	Neuropsychopharmacology Reports	8
0169-5002	Lung Cancer	8
2049-632X	Pathogens and Disease	8
0014-2972	European Journal of Clinical Investigation	8
0264-410X	Vaccine	8
2673-4389	Livers	8
2523-3548	Cancer Communications	8
1025-3890	Stress	8
0022-2593	Journal of Medical Genetics	8
1573-3890	Metabolomics	8
2040-1744	Journal of Developmental Origins of Health and Disease	8
1875-8630	Disease Markers	8
1364-5072	Journal of Applied Microbiology	8
1742-9994	Frontiers in Zoology	8
1530-6984	Nano Letters	8
2469-407X	Journal of Neurology and Experimental Neuroscience	8
1471-2377	BMC Neurology	8
1759-8753	Mobile DNA	8
0020-7454	International Journal of Neuroscience	8
2329-0501	Molecular Therapy - Methods &amp; Clinical Development	8
1079-5006	The Journals of Gerontology: Series A	8
0163-4984	Biological Trace Element Research	8
0196-9781	Peptides	8
0020-7128	International Journal of Biometeorology	8
2470-1343	ACS Omega	8
0896-8411	Journal of Autoimmunity	8
1860-6768	Biotechnology Journal	8
2451-9022	Biological Psychiatry: Cognitive Neuroscience and Neuroimaging	8
2398-8703	BMJ Open Science	8
1661-8769	Molecular Syndromology	8
0168-8162	Experimental and Applied Acarology	8
2046-2069	RSC Advances	8
0008-4212	Canadian Journal of Physiology and Pharmacology	8
0022-0949	The Journal of Experimental Biology	8
0066-4804	Antimicrobial Agents and Chemotherapy	8
1523-0864	Antioxidants & Redox Signaling	8
1934-3396	Current Protocols in Bioinformatics	7
0006-8977	Brain, Behavior and Evolution	7
2296-2565	Frontiers in Public Health	7
2227-7382	Proteomes	7
0968-0896	Bioorganic & Medicinal Chemistry	7
0049-4747	Tropical Animal Health and Production	7
0167-739X	Future Generation Computer Systems	7
1860-1480	Medical Molecular Morphology	7
1569-9048	Respiratory Physiology & Neurobiology	7
1466-4879	Genes & Immunity	7
1336-9563	Biologia	7
0014-3820	Evolution	7
1749-5016	Social Cognitive and Affective Neuroscience	7
1040-0419	Creativity Research Journal	7
1090-3801	European Journal of Pain	7
2212-1374	Journal of Bone Oncology	7
0024-4201	Lipids	7
0910-8327	Heart and Vessels	7
0223-5234	European Journal of Medicinal Chemistry	7
2573-8348	Cancer Reports	7
2079-6382	Antibiotics	7
1477-7819	World Journal of Surgical Oncology	7
1757-9708	Integrative Biology	7
1742-7061	Acta Biomaterialia	7
0022-3476	The Journal of Pediatrics	7
2222-1751	Emerging Microbes & Infections	7
1672-7681	Cellular & Molecular Immunology	7
1439-4227	ChemBioChem	7
2057-3995	npj Regenerative Medicine	7
1976-8257	Toxicological Research	7
1469-994X	Nicotine & Tobacco Research	7
0887-2333	Toxicology in Vitro	7
0300-0664	Clinical Endocrinology	7
1756-0500	BMC Research Notes	7
1471-2229	BMC Plant Biology	7
0951-418X	Phytotherapy Research	7
2072-666X	Micromachines	7
1746-4811	Plant Methods	7
0031-9317	Physiologia Plantarum	7
2050-6406	United European Gastroenterology Journal	7
0033-7587	Radiation Research	6
2223-4292	Quantitative Imaging in Medicine and Surgery	6
2409-9279	Methods and Protocols	6
0006-3592	Biotechnology and Bioengineering	6
1320-5358	Nephrology	6
1940-3402	Cold Spring Harbor Protocols	6
0360-3016	International Journal of Radiation Oncology*Biology*Physics	6
none	Current Protocols in Neuroscience	6
1742-5662	Journal of The Royal Society Interface	6
0922-6028	Restorative Neurology and Neuroscience	6
1648-9144	Medicina	6
0300-9858	Veterinary Pathology	6
1180-4882	Journal of Psychiatry and Neuroscience	6
1662-5218	Frontiers in Neurorobotics	6
0741-8329	Alcohol	6
1354-2516	Invertebrate Neuroscience	6
0041-0101	Toxicon	6
1947-6035	CARTILAGE	6
1567-1348	Infection, Genetics and Evolution	6
1071-2690	In Vitro Cellular &amp; Developmental Biology - Animal	6
1071-2690	In Vitro Cellular & Developmental Biology - Animal	6
0007-4888	Bulletin of Experimental Biology and Medicine	6
1873-9946	Journal of Crohn’s and Colitis	6
0165-1781	Psychiatry Research	6
0021-8812	Journal of Animal Science	6
2161-2617	Current Protocols in Mouse Biology	6
0031-3998	Pediatric Research	6
1933-7205	Reproductive Sciences	6
1759-9660	Analytical Methods	6
0163-2116	Digestive Diseases and Sciences	6
1078-0998	Inflammatory Bowel Diseases	6
2095-3941	Cancer Biology and Medicine	6
1474-905X	Photochemical & Photobiological Sciences	6
2042-6496	Food &amp; Function	6
2079-6374	Biosensors	6
0333-1024	Cephalalgia	6
0306-5251	British Journal of Clinical Pharmacology	6
0893-2336	Volume Microscopy	6
0960-7722	Cell Proliferation	6
0925-2738	Journal of Biomolecular NMR	6
0146-6615	Journal of Medical Virology	6
0924-977X	European Neuropsychopharmacology	6
1471-2261	BMC Cardiovascular Disorders	6
1660-4601	International Journal of Environmental Research and Public Health	6
1467-8039	Arthropod Structure & Development	6
1080-7683	Journal of Ocular Pharmacology and Therapeutics	6
0021-9150	Atherosclerosis	6
0161-5505	Journal of Nuclear Medicine	6
0941-4355	Supportive Care in Cancer	6
1399-543X	Pediatric Diabetes	6
0939-4451	Amino Acids	6
0009-2797	Chemico-Biological Interactions	6
2052-7276	Horticulture Research	6
1758-2652	Journal of the International AIDS Society	6
1449-1907	International Journal of Medical Sciences	6
0920-8569	Virus Genes	6
1984-3143	Animal Reproduction	6
2469-2964	Pathogens and Immunity	6
1085-9195	Cell Biochemistry and Biophysics	6
1424-3903	Pancreatology	6
1178-2013	International Journal of Nanomedicine	6
1341-1357	Experimental Animals	6
1538-7933	Journal of Thrombosis and Haemostasis	6
2223-3652	Cardiovascular Diagnosis and Therapy	6
2324-9269	Molecular Genetics & Genomic Medicine	6
0300-0605	Journal of International Medical Research	5
1868-8497	Hormones and Cancer	5
0934-9723	European Journal of Clinical Microbiology & Infectious Diseases	5
1476-5810	Veterinary and Comparative Oncology	5
1532-2807	Pathology and Oncology Research	5
1018-8827	European Child & Adolescent Psychiatry	5
1868-4483	Translational Stroke Research	5
1464-4096	BJU International	5
2090-8083	Parkinson's Disease	5
2641-4368	Neurobiology of Language	5
0932-0113	Parasitology Research	5
0014-2980	European Journal of Immunology	5
0194-911X	Hypertension	5
1018-3647	Journal of King Saud University - Science	5
0166-3542	Antiviral Research	5
2049-9450	Molecular and Clinical Oncology	5
1532-0820	Comparative Medicine	5
2373-9878	ACS Biomaterials Science & Engineering	5
2055-7434	Microsystems & Nanoengineering	5
2045-3701	Cell &amp; Bioscience	5
1558-7878	Journal of Veterinary Behavior	5
2768-6701	Frontiers in Bioscience-Landmark	5
2471-2531	PAIN Reports	5
1932-6254	Journal of Tissue Engineering and Regenerative Medicine	5
1674-7305	Science China Life Sciences	5
1526-2375	Pain Medicine	5
0931-041X	Pediatric Nephrology	5
1547-6286	RNA Biology	5
1178-7031	Journal of Inflammation Research	5
0965-1748	Insect Biochemistry and Molecular Biology	5
2573-8461	Advances in Cell and Gene Therapy	5
1672-9609	Insect Science	5
1044-0305	Journal of the American Society for Mass Spectrometry	5
0032-5791	Poultry Science	5
1351-0088	Endocrine-Related Cancer	5
1559-0100	Endocrine	5
1530-7026	Cognitive, Affective, &amp; Behavioral Neuroscience	5
0147-0272	Current Problems in Cancer	5
0034-5288	Research in Veterinary Science	5
0015-0282	Fertility and Sterility	5
0724-4983	World Journal of Urology	5
1612-4758	Journal of Pest Science	5
2517-6900	AMRC Open Research	5
1877-7171	Journal of Parkinson's Disease	5
2772-9508	Biomaterials Advances	5
0045-6535	Chemosphere	5
0895-7061	American Journal of Hypertension	5
1050-7256	Thyroid	5
0076-6879	Methods in Enzymology	5
0724-8741	Pharmaceutical Research	5
2056-3973	npj Aging and Mechanisms of Disease	5
2352-8729	Alzheimer's & Dementia: Diagnosis, Assessment & Disease Monitoring	5
2633-4402	NIHR Open Research	5
0042-6989	Vision Research	5
1643-3750	Medical Science Monitor	5
1933-6934	Fly	5
1545-7885	PLoS Biology	5
0305-1870	Clinical and Experimental Pharmacology and Physiology	5
2095-6231	Bone Research	5
1179-5476	Clinical Medicine Insights: Case Reports	5
0258-851X	In Vivo	5
2666-3546	Brain, Behavior, & Immunity - Health	5
0033-183X	Protoplasma	5
1615-9853	PROTEOMICS	5
0897-1889	Journal of Digital Imaging	5
2673-4087	NeuroSci	5
2504-0537	Frontiers in Research Metrics and Analytics	5
2008-2231	DARU Journal of Pharmaceutical Sciences	5
0893-3952	Modern Pathology	5
2304-8158	Foods	5
2673-561X	Frontiers in Pain Research	5
0145-8884	Journal of Food Biochemistry	5
0022-2615	Journal of Medical Microbiology	5
1532-2548	Plant Physiology	5
1471-2458	BMC Public Health	5
0253-6269	Archives of Pharmacal Research	5
1178-7090	Journal of Pain Research	4
2190-572X	3 Biotech	4
2366-004X	Abdominal Radiology	4
0044-5991	ACTA HISTOCHEMICA ET CYTOCHEMICA	4
1552-5260	Alzheimer's &amp; Dementia	4
2352-8729	Alzheimer's &amp; Dementia: Diagnosis, Assessment &amp; Disease Monitoring	4
1044-1549	American Journal of Respiratory Cell and Molecular Biology	4
2210-7185	Analytical Cellular Pathology	4
1536-3708	Annals of Plastic Surgery	4
0959-4973	Anti-Cancer Drugs	4
2352-9407	Applied Materials Today	4
0044-8486	Aquaculture	4
1554-3528	Behavior Research Methods	4
1758-5082	Biofabrication	4
1177-2719	Biomarker Insights	4
0956-5663	Biosensors and Bioelectronics	4
1471-2350	BMC Medical Genetics	4
1931-7557	Brain Imaging and Behavior	4
1517-8382	Brazilian Journal of Microbiology	4
0007-1145	British Journal of Nutrition	4
2522-8307	Bulletin of the National Research Centre	4
1055-9965	Cancer Epidemiology Biomarkers & Prevention	4
0735-7907	Cancer Investigation	4
0008-6363	Cardiovascular Research	4
2090-6501	Case Reports in Endocrinology	4
2042-0226	Cellular &amp; Molecular Immunology	4
2666-2450	Cerebral Circulation - Cognition and Behavior	4
1860-7179	ChemMedChem	4
0009-7322	Circulation	4
1058-4838	Clinical Infectious Diseases	4
1555-4317	Contrast Media & Molecular Imaging	4
1364-8535	Critical Care	4
2160-4762	Current Protocols in Chemical Biology	4
0920-9069	Cytotechnology	4
1754-8411	Disease Models &amp; Mechanisms	4
1568-7864	DNA Repair	4
0739-7240	Domestic Animal Endocrinology	4
0378-3782	Early Human Development	4
1754-6605	ecancermedicalscience	4
0959-8049	European Journal of Cancer	4
0909-8836	European Journal of Oral Sciences	4
1389-9600	Familial Cancer	4
2296-7745	Frontiers in Marine Science	4
2633-8823	Function	4
1672-0229	Genomics, Proteomics & Bioinformatics	4
1064-3745	Glaucoma	4
0017-5749	Gut	4
0951-3590	Gynecological Endocrinology	4
2662-6810	Horticulture Research	4
2050-4527	Immunity, Inflammation and Disease	4
0818-9641	Immunology & Cell Biology	4
0142-5463	International Journal of Cosmetic Science	4
1687-8337	International Journal of Endocrinology	4
0925-5710	International Journal of Hematology	4
2473-4039	JBMR Plus	4
2049-1891	Journal of Animal Science and Biotechnology	4
2231-1866	Journal of Biologically Active Products from Nature	4
1524-0215	Journal of Biomolecular Techniques : JBT	4
0895-4356	Journal of Clinical Epidemiology	4
2471-5638	Journal of Experimental Zoology Part A: Ecological and Integrative Physiology	4
1053-0509	Journal of Fluorescence	4
1756-8722	Journal of Hematology &amp; Oncology	4
0022-2011	Journal of Invertebrate Pathology	4
2077-1312	Journal of Marine Science and Engineering	4
1438-8871	Journal of Medical Internet Research	4
0022-2828	Journal of Molecular and Cellular Cardiology	4
0022-3085	Journal of Neurosurgery	4
1687-8469	Journal of Oncology	4
0022-3565	Journal of Pharmacology and Experimental Therapeutics	4
2213-333X	Journal of Vascular Surgery: Venous and Lymphatic Disorders	4
0085-2538	Kidney International	4
0743-7463	Langmuir	4
2755-0230	Life Metabolism	4
2161-2129	mBio	4
0944-5013	Microbiological Research	4
2576-098X	Microbiology Resource Announcements	4
0026-2862	Microvascular Research	4
1535-9476	Molecular & Cellular Proteomics	4
2214-4269	Molecular Genetics and Metabolism Reports	4
1536-0121	Molecular Imaging	4
2379-5077	mSystems	4
2079-4991	Nanomaterials	4
2397-334X	Nature Ecology & Evolution	4
1545-9993	Nature Structural &amp; Molecular Biology	4
1364-6745	neurogenetics	4
2332-7812	Neurology - Neuroimmunology Neuroinflammation	4
1462-2203	Nicotine & Tobacco Research	4
2159-3337	Nucleic Acid Therapeutics	4
0271-5317	Nutrition Research	4
2673-6373	Oral	4
1354-523X	Oral Diseases	4
2212-4403	Oral Surgery, Oral Medicine, Oral Pathology and Oral Radiology	4
2076-0817	Pathogens	4
1219-4956	Pathology & Oncology Research	4
0143-4004	Placenta	4
1553-7404	PLoS Genetics	4
1738-3684	Psychiatry Investigation	4
0033-8419	Radiology	4
2470-6213	Research in Health Science	4
1759-2879	Research Synthesis Methods	4
1742-4690	Retrovirology	4
1084-9521	Seminars in Cell & Developmental Biology	4
1776-2596	Targeted Oncology	4
1064-3745	Targeted Protein Degradation	4
1520-6106	The Journal of Physical Chemistry B	4
1474-4422	The Lancet Neurology	4
2040-6223	Therapeutic Advances in Chronic Disease	4
0168-1702	Virus Research	4
1545-8547	Zebrafish	4
1471-213X	BMC Developmental Biology	3
1323-1316	Psychiatry and Clinical Neurosciences	3
0892-0362	Neurotoxicology and Teratology	3
0022-3166	The Journal of Nutrition	3
2057-4347	Clinical and Experimental Dental Research	3
1433-7851	Angewandte Chemie International Edition	3
0022-3263	The Journal of Organic Chemistry	3
2218-0532	Scientia Pharmaceutica	3
0006-2928	Biochemical Genetics	3
2374-7943	ACS Central Science	3
1996-1944	Materials	3
2662-7671	BMC Complementary Medicine and Therapies	3
1386-341X	Pituitary	3
0377-0486	Journal of Raman Spectroscopy	3
0278-2626	Brain and Cognition	3
0962-9351	Mediators of Inflammation	3
1079-9893	Journal of Receptors and Signal Transduction	3
1470-0328	BJOG: An International Journal of Obstetrics & Gynaecology	3
0952-3480	NMR in Biomedicine	3
8756-7938	Biotechnology Progress	3
1600-6135	American Journal of Transplantation	3
none	IRC-SET 2021	3
0040-5752	Theoretical and Applied Genetics	3
0048-5772	Psychophysiology	3
0167-6369	Environmental Monitoring and Assessment	3
0967-3849	Chromosome Research	3
2665-9107	Forensic Science International: Reports	3
2045-8940	Pulmonary Circulation	3
1746-8094	Biomedical Signal Processing and Control	3
2049-9434	Biomedical Reports	3
0929-5305	Journal of Thrombosis and Thrombolysis	3
2522-0861	Computational Brain & Behavior	3
2667-1603	BBA Advances	3
0931-2439	Journal of Animal Physiology and Animal Nutrition	3
0049-3848	Thrombosis Research	3
1052-3057	Journal of Stroke and Cerebrovascular Diseases	3
1475-2859	Microbial Cell Factories	3
0007-0963	British Journal of Dermatology	3
2233-6079	Diabetes & Metabolism Journal	3
1473-0197	Lab on a Chip	3
0928-4931	Materials Science and Engineering: C	3
1746-0751	Regenerative Medicine	3
1556-5068	SSRN Electronic Journal	3
0307-9457	Avian Pathology	3
1170-7690	PharmacoEconomics	3
1939-3792	Autism Research	3
0171-967X	Calcified Tissue International	3
1618-5641	Comparative Clinical Pathology	3
2214-7500	Toxicology Reports	3
2045-4538	Toxicology Research	3
0962-8452	Proceedings of the Royal Society B: Biological Sciences	3
1743-7555	Asia-Pacific Journal of Clinical Oncology	3
0936-6768	Reproduction in Domestic Animals	3
1362-4962	Nucleic Acids Research	3
0165-5701	International Ophthalmology	3
1559-6109	Journal of the American Association for Laboratory Animal Science	3
none	Proceedings of the Second Workshop on Scholarly Document Processing	3
0028-3878	Neurology	3
2376-7839	Neurology Genetics	3
0928-0987	European Journal of Pharmaceutical Sciences	3
1018-1172	Journal of Vascular Research	3
2081-6936	Translational Neuroscience	3
0026-8933	Molecular Biology	3
0929-1016	Biological Rhythm Research	3
0390-6078	Haematologica	3
1091-4269	Depression and Anxiety	3
2475-4455	Plant Direct	3
1385-8947	Chemical Engineering Journal	3
0167-4943	Archives of Gerontology and Geriatrics	3
2373-9878	ACS Biomaterials Science &amp; Engineering	3
1098-3600	Genetics in Medicine	3
1011-1344	Journal of Photochemistry and Photobiology B: Biology	3
1360-2276	Tropical Medicine & International Health	3
2044-6055	BMJ Open	3
0921-8009	Ecological Economics	3
1933-6950	Channels	3
2214-0301	Metabolic Engineering Communications	3
0070-2153	Current Topics in Developmental Biology	3
1477-3155	Journal of Nanobiotechnology	3
0013-936X	Environmental Science & Technology	3
2632-2498	Neuro-Oncology Advances	3
0307-0565	International Journal of Obesity	3
2076-3417	Applied Sciences	3
1660-8151	Nephron	3
0268-8921	Lasers in Medical Science	3
none	Optogenetics and Optical Manipulation 2020	3
0303-6979	Journal of Clinical Periodontology	3
0175-7598	Applied Microbiology and Biotechnology	3
0937-4477	European Archives of Oto-Rhino-Laryngology	3
2054-5703	Royal Society Open Science	3
0090-2977	Neurophysiology	3
0179-1613	Ethology	3
1528-7394	Journal of Toxicology and Environmental Health, Part A	3
2633-0679	RSC Chemical Biology	3
0938-0108	Microgravity Science and Technology	3
1078-1439	Urologic Oncology: Seminars and Original Investigations	3
0918-8959	Endocrine Journal	3
0271-9142	Journal of Clinical Immunology	3
0300-9475	Scandinavian Journal of Immunology	3
0022-3069	Journal of Neuropathology &amp; Experimental Neurology	3
1543-8384	Molecular Pharmaceutics	3
0165-7380	Veterinary Research Communications	3
1740-3391	Journal of Circadian Rhythms	3
2075-4426	Journal of Personalized Medicine	3
1867-2450	Biophysical Reviews	3
2667-0747	Biophysical Reports	3
0093-934X	Brain and Language	3
0024-9297	Macromolecules	3
1472-6785	BMC Ecology	3
0149-7634	Neuroscience & Biobehavioral Reviews	3
2093-0879	Journal of Neurogastroenterology and Motility	3
1525-7304	Clinical Lung Cancer	3
0740-3194	Magnetic Resonance in Medicine	3
0144-8617	Carbohydrate Polymers	3
1598-2998	Cancer Research and Treatment	3
2573-8348	CANCER REPORTS	3
1007-9327	World Journal of Gastroenterology	3
2306-7381	Veterinary Sciences	3
0968-5243	Magnetic Resonance Materials in Physics, Biology and Medicine	3
0009-9120	Clinical Biochemistry	3
1525-5050	Epilepsy & Behavior	3
2667-3258	Fundamental Research	3
2691-3704	JACS Au	3
1431-9276	Microscopy and Microanalysis	3
0022-1317	Journal of General Virology	3
1436-2228	Marine Biotechnology	3
0738-3991	Patient Education and Counseling	3
2059-6553	Neuronal Signaling	2
2524-4434	Acta Epileptologica	2
1944-8244	ACS Applied Materials &amp; Interfaces	2
1077-8306	Invertebrate Biology	2
2210-7401	Clinics and Research in Hepatology and Gastroenterology	2
1861-0684	Clinical Research in Cardiology	2
1473-4222	The Cerebellum	2
1178-2021	Neuropsychiatric Disease and Treatment	2
0009-9236	Clinical Pharmacology & Therapeutics	2
0001-5652	Human Heredity	2
0009-921X	Clinical Orthopaedics and Related Research	2
1738-494X	Journal of Mechanical Science and Technology	2
0250-7005	Anticancer Research	2
1869-1439	Clinical Neuroradiology	2
2073-4468	Antibodies	2
0021-924X	The Journal Of Biochemistry	2
0303-8467	Clinical Neurology and Neurosurgery	2
1590-4261	Annals of Microbiology	2
0009-9163	Clinical Genetics	2
1699-3055	Clinical and Translational Oncology	2
1751-7311	Animal	2
1591-9528	Clinical and Experimental Medicine	2
0044-8249	Angewandte Chemie	2
1050-4648	Fish & Shellfish Immunology	2
1479-7364	Human Genomics	2
2692-1952	ACS Agricultural Science & Technology	2
0302-9743	Lecture Notes in Computer Science	2
2090-004X	Journal of Ophthalmology	2
0022-3913	The Journal of Prosthetic Dentistry	2
0003-2670	Analytica Chimica Acta	2
2470-5470	Chronic Stress	2
2311-553X	Non-Coding RNA	2
2380-2359	Mitochondrial DNA Part B	2
1040-4651	The Plant Cell	2
1532-298X	The Plant Cell	2
1567-7249	Mitochondrion	2
1572-3887	The Protein Journal	2
0735-1631	American Journal of Perinatology	2
1610-0379	JDDG: Journal der Deutschen Dermatologischen Gesellschaft	2
1749-8546	Chinese Medicine	2
0145-2126	Leukemia Research	2
1663-2818	Hormone Research in Paediatrics	2
1877-959X	Ticks and Tick-borne Diseases	2
0273-9615	Children's Health Care	2
2576-3717	Children and Teenagers	2
1937-3384	Tissue Engineering Part C: Methods	2
2379-139X	Tomography	2
1758-9193	Alzheimer's Research &amp; Therapy	2
2352-8737	Alzheimer's & Dementia: Translational Research & Clinical Interventions	2
2352-8737	Alzheimer's &amp; Dementia: Translational Research &amp; Clinical Interventions	2
0105-4538	Allergy	2
2059-0105	npj Vaccines	2
0969-8051	Nuclear Medicine and Biology	2
2211-9264	Algal Research	2
2314-5714	Nuclear Receptor Research	2
2073-4395	Agronomy	2
2227-9067	Children	2
0932-4739	European Journal of Protistology	2
2093-6931	International Neurourology Journal	2
0002-8614	Journal of the American Geriatrics Society	2
2047-9158	Translational Neurodegeneration	2
0935-9648	Advanced Materials	2
2058-7392	European Journal of Inflammation	2
2573-8488	Translational Sports Medicine	2
2366-7478	Advanced Biosystems	2
1043-2760	Trends in Endocrinology & Metabolism	2
1018-4813	European Journal of Human Genetics	2
2561-3278	JMIR Biomedical Engineering	2
1472-9792	Tuberculosis	2
0940-1334	European Archives of Psychiatry and Clinical Neuroscience	2
1300-7777	Turkish Journal of Hematology	2
0929-5313	Journal of Computational Neuroscience	2
1380-3743	Molecular Breeding	2
2152-4971	Cellular Reprogramming	2
2053-8790	Lupus Science & Medicine	2
2391-5463	Open Medicine	2
1099-5129	EP Europace	2
2752-6925	Open Research Africa	2
1425-8153	Cellular &amp; Molecular Biology Letters	2
2251-6581	Journal of Diabetes & Metabolic Disorders	2
0394-9370	Ethology Ecology & Evolution	2
2050-2974	Journal of Eating Disorders	2
1757-7853	Orthopaedic Surgery	2
2373-2865	Molecular Case Studies	2
0095-1137	Journal of Clinical Microbiology	2
1748-7838	Cell Research	2
2045-9769	Cell Regeneration	2
2059-8661	Journal of Clinical and Translational Science	2
1010-061X	Journal of Evolutionary Biology	2
1540-7063	Integrative and Comparative Biology	2
1225-388X	Journal of Korean Academy of Oral Health	2
2075-4450	Insects	2
none	Journal of Experimental Neurology	2
1939-1285	Journal of Experimental Psychology: Learning, Memory, and Cognition	2
1552-5007	Journal of Experimental Zoology Part B: Molecular and Developmental Evolution	2
0013-4651	Journal of The Electrochemical Society	2
0022-1112	Journal of Fish Biology	2
1937-5387	Journal of Cardiovascular Translational Research	2
1743-8977	Particle and Fibre Toxicology	2
2210-7762	Cancer Genetics	2
1754-1611	Journal of Biological Engineering	2
1073-2748	Cancer Control	2
1569-1993	Journal of Cystic Fibrosis	2
0046-9750	Journal of the Institute of Brewing	2
1875-8592	Cancer Biomarkers	2
1546-0096	Pediatric Rheumatology	2
0007-4977	Bulletin of Marine Science	2
0261-510X	British Journal of Developmental Psychology	2
1526-498X	Pest Management Science	2
0144-6657	British Journal of Clinical Psychology	2
0031-6768	Pfl�gers Archiv - European Journal of Physiology	2
0269-7491	Environmental Pollution	2
0167-6806	Breast Cancer Research and Treatment	2
1340-6868	Breast Cancer	2
1613-4125	Molecular Nutrition & Food Research	2
0098-8472	Environmental and Experimental Botany	2
0022-3050	Journal of Neurology, Neurosurgery & Psychiatry	2
1055-7903	Molecular Phylogenetics and Evolution	2
0031-8655	Photochemistry and Photobiology	2
1674-2052	Molecular Plant	2
0952-3499	Journal of Molecular Recognition	2
1463-9076	Physical Chemistry Chemical Physics	2
2095-4700	Bone Research	2
1618-0240	Engineering in Life Sciences	2
1976-9571	Genes & Genomics	2
0925-4692	Inflammopharmacology	2
1045-2257	Genes, Chromosomes and Cancer	2
2050-6511	BMC Pharmacology and Toxicology	2
1471-2431	BMC Pediatrics	2
2058-9689	Molecular Systems Design & Engineering	2
0731-7085	Journal of Pharmaceutical and Biomedical Analysis	2
1360-2357	Education and Information Technologies	2
0963-9292	Ecotoxicology	2
2045-7758	Ecology and Evolution	2
0721-7714	Plant Cell Reports	2
1471-2180	BMC Microbiology	2
0032-0889	Plant Physiology	2
2194-7953	Plant Reproduction	2
2730-6844	BMC Genomic Data	2
0219-1032	Molecules and Cells	2
1471-2148	BMC Evolutionary Biology	2
0885-3185	Movement Disorders	2
0047-6374	Mechanisms of Ageing and Development	2
0926-6690	Industrial Crops and Products	2
0972-2068	Indian Journal of Surgery	2
2073-4360	Polymers	2
1687-4757	PPAR Research	2
1933-6896	Prion	2
1867-1306	Probiotics and Antimicrobial Proteins	2
2041-7314	Journal of Tissue Engineering	2
1743-5889	Nanomedicine	2
2194-0509	Progress in Biomaterials	2
2040-3364	Nanoscale	2
0303-2647	Biosystems	2
1367-5435	Journal of Industrial Microbiology & Biotechnology	2
1365-7852	Prostate Cancer and Prostatic Diseases	2
2662-8465	Nature Aging	2
1179-1608	Nature and Science of Sleep	2
2156-8650	Medical Science Educator	2
0301-4622	Biophysical Chemistry	2
0376-8716	Drug and Alcohol Dependence	2
2730-7700	Discover Chemical Engineering	2
1758-5996	Diabetology & Metabolic Syndrome	2
1976-9148	Biomolecules & Therapeutics	2
0033-2917	Psychological Medicine	2
0340-0727	Psychological Research	2
1010-660X	Medicina	2
0946-672X	Journal of Trace Elements in Medicine and Biology	2
1069-9384	Psychonomic Bulletin & Review	2
2662-8457	Nature Computational Science	2
1672-9145	Acta Biochimica et Biophysica Sinica	2
1747-0218	Quarterly Journal of Experimental Psychology	2
1811-7775	International Journal of Pharmacology	2
1748-6041	Biomedical Materials	2
0012-1592	Development, Growth &amp; Differentiation	2
1064-3745	Bioluminescence	2
0949-944X	Development Genes and Evolution	2
1687-9694	Journal of Tropical Medicine	2
1359-6454	Acta Materialia	2
0301-0511	Biological Psychology	2
1352-0504	Journal of Viral Hepatitis	2
1096-7176	Metabolic Engineering	2
1879-6397	Journal of Huntington's Disease	2
2472-1751	Network Neuroscience	2
2090-0104	Journal of Amino Acids	2
0300-9742	Scandinavian Journal of Rheumatology	2
1471-4892	Current Opinion in Pharmacology	2
0951-6433	BioFactors	2
2296-424X	Frontiers in Physics	2
2652-1768	Neuroanatomy and Behaviour	2
2095-9273	Science Bulletin	2
1570-9639	Biochimica et Biophysica Acta (BBA) - Proteins and Proteomics	2
0005-2728	Biochimica et Biophysica Acta (BBA) - Bioenergetics	2
1523-3790	Current Oncology Reports	2
2673-3129	Frontiers in Medical Technology	2
0300-5127	Biochemical Society Transactions	2
1369-703X	Biochemical Engineering Journal	2
0138-9130	Scientometrics	2
0343-8651	Current Microbiology	2
0172-8083	Current Genetics	2
none	Value-Addition in Food Products and Processing Through Enzyme Technology	2
1420-4096	Kidney and Blood Pressure Research	2
0925-4005	Sensors and Actuators B: Chemical	2
1064-3745	Cryopreservation and Freeze-Drying Protocols	2
1660-5527	Skin Pharmacology and Physiology	2
0909-752X	Skin Research and Technology	2
2076-328X	Behavioral Sciences	2
2253-5969	Journal of Hepatocellular Carcinoma	2
0340-5443	Behavioral Ecology and Sociobiology	2
1520-9512	Sleep and Breathing	2
2571-6980	Neuroglia	2
0300-8428	Basic Research in Cardiology	2
0305-7453	Journal of Antimicrobial Chemotherapy	2
0304-4017	Veterinary Parasitology	2
1350-0872	Microbiology	2
0004-8674	Australian & New Zealand Journal of Psychiatry	2
1540-658X	ASSAY and Drug Development Technologies	2
1744-117X	Comparative Biochemistry and Physiology Part D: Genomics and Proteomics	2
1547-3287	Stem Cells and Development	2
0004-069X	Archivum Immunologiae et Therapiae Experimentalis	2
2379-3694	ACS Sensors	2
1543-2165	Archives of Pathology &amp; Laboratory Medicine	2
0302-8933	Archives of Microbiology	2
1532-0456	Comparative Biochemistry and Physiology Part C: Toxicology & Pharmacology	2
2589-8450	Surgery Open Science	2
2169-3536	IEEE Access	2
1552-5783	Investigative Opthalmology &amp; Visual Science	2
2474-7394	Collabra: Psychology	2
1355-557X	Aquaculture Research	2
2666-5344	Biomaterials and Biosystems	1
1031-3613	Reproduction, Fertility and Development	1
0248-4900	Biology of the Cell	1
1445-5781	Reproductive Medicine and Biology	1
1464-7931	Biological Reviews	1
0717-6287	Biological Research	1
2574-0970	ACS Applied Nano Materials	1
2667-1743	Biological Psychiatry Global Open Science	1
1480-9222	Biological Procedures Online	1
2633-903X	Biological Imaging	1
1878-8750	World Neurosurgery	1
1389-9155	Reviews in Endocrine and Metabolic Disorders	1
1049-9644	Biological Control	1
0302-9743	Bioinformatics and Biomedical Engineering	1
0921-8890	Robotics and Autonomous Systems	1
1389-5729	Biogerontology	1
2050-3121	SAGE Open Medicine	1
1319-562X	Saudi Journal of Biological Sciences	1
0586-7614	Schizophrenia Bulletin	1
1567-5394	Bioelectrochemistry	1
1948-5565	Biodemography and Social Biology	1
0006-2979	Biochemistry (Moscow)	1
0829-8211	Biochemistry and Cell Biology	1
1059-1311	Seizure	1
0049-0172	Seminars in Arthritis and Rheumatism	1
1067-1927	Wound Repair and Regeneration	1
0005-7967	Behaviour Research and Therapy	1
0955-8810	Behavioural Pharmacology	1
1875-8584	Behavioural Neurology	1
2472-5552	SLAS Discovery	1
2472-6303	SLAS Technology	1
1389-9457	Sleep Medicine	1
2366-9608	Small Methods	1
2662-995X	SN Computer Science	1
1386-1425	Spectrochimica Acta Part A: Molecular and Biomolecular Spectroscopy	1
none	Sports, Exercise, and Nutritional Genomics	1
2199-1170	Sports Medicine - Open	1
1064-3745	Autophagy and Cancer	1
1329-1947	Australian Endodontic Journal	1
2476-762X	Asian Pacific Journal of Cancer Prevention	1
1011-2367	Asian-Australasian Journal of Animal Sciences	1
1687-9678	Stem Cells International	1
0304-8608	Archives of Virology	1
0257-8972	Surface and Coatings Technology	1
0941-1291	Surgery Today	1
0930-2794	Surgical Endoscopy	1
2071-1050	Sustainability	1
2352-5134	Aquaculture Reports	1
1063-5157	Systematic Biology	1
1680-0737	XXVI Brazilian Congress on Biomedical Engineering	1
2468-550X	Aquaculture and Fisheries	1
2190-5509	Applied Nanoscience	1
0003-2654	The Analyst	1
0006-3185	The Biological Bulletin	1
2662-2203	The Cardiothoracic Surgeon	1
1541-2016	Applied Immunohistochemistry &amp; Molecular Morphology	1
2473-2877	APL Bioengineering	1
2190-5444	The European Physical Journal Plus	1
none	Aperture Neuro	1
1523-0864	Antioxidants &amp; Redox Signaling	1
1357-2725	The International Journal of Biochemistry &amp; Cell Biology	1
1751-7362	The ISME Journal	1
0972-7531	Annals of Neurosciences	1
2049-0801	Annals of Medicine and Surgery	1
0785-3890	Annals of Medicine	1
2508-5778	Annals of Hepato-Biliary-Pancreatic Surgery	1
1099-498X	The Journal of Gene Medicine	1
1092-9134	Annals of Diagnostic Pathology	1
2405-6545	Animal Nutrition	1
1049-5398	Animal Biotechnology	1
2190-8567	The Journal of Mathematical Neuroscience	1
1751-7311	animal	1
1541-6100	The Journal of Nutrition	1
0259-1162	Anesthesia: Essays and Researches	1
0303-4569	Andrologia	1
1932-7447	The Journal of Physical Chemistry C	1
2093-3665	Anatomy &amp; Cell Biology	1
1618-2642	Analytical and Bioanalytical Chemistry	1
1075-9964	Anaerobe	1
2589-7500	The Lancet Digital Health	1
1473-3099	The Lancet Infectious Diseases	1
0944-2006	Zoology	1
1542-0124	The Ocular Surface	1
1945-8924	American Journal of Rhinology & Allergy	1
1073-449X	American Journal of Respiratory and Critical Care Medicine	1
1313-2970	ZooKeys	1
0196-0709	American Journal of Otolaryngology	1
1559-4491	The Wilson Journal of Ornithology	1
1759-7706	Thoracic Cancer	1
0340-6245	Thrombosis and Haemostasis	1
0361-8609	American Journal of Hematology	1
0002-9122	American Journal of Botany	1
1533-3175	American Journal of Alzheimer's Disease & Other Dementiasr	1
0748-2337	Toxicology and Industrial Health	1
0269-2813	Alimentary Pharmacology & Therapeutics	1
1774-0746	Agronomy for Sustainable Development	1
0308-521X	Agricultural Systems	1
1865-1674	Transboundary and Emerging Diseases	1
1473-0502	Transfusion and Apheresis Science	1
2640-9674	Advances in Social Science and Culture	1
1538-8654	Advances in Skin &amp; Wound Care	1
none	Translational Autoimmunity	1
2212-4926	Advances in Biological Regulation	1
2366-3987	Advanced Therapeutics	1
2365-709X	Advanced Materials Technologies	1
2640-4567	Advanced Intelligent Systems	1
1931-5244	Translational Research	1
2199-160X	Advanced Electronic Materials	1
0165-6147	Trends in Pharmacological Sciences	1
2162-3945	Adipocyte	1
none	Tumor Biology	1
1300-0632	TURKISH JOURNAL OF ELECTRICAL ENGINEERING & COMPUTER SCIENCES	1
0174-1578	Journal of Comparative Physiology B	1
1010-5182	Journal of Cranio-Maxillofacial Surgery	1
0883-9441	Journal of Critical Care	1
1530-8898	Journal of Cognitive Neuroscience	1
0300-5712	Journal of Dentistry	1
0954-6634	Journal of Dermatological Treatment	1
2212-9820	Journal of CO2 Utilization	1
0967-5868	Journal of Clinical Neuroscience	1
1773-2247	Journal of Drug Delivery Science and Technology	1
2377-1046	Journal of Economics and Public Finance	1
2573-041X	Journal of Education and Culture Studies	1
0736-0258	Journal of Clinical Neurophysiology	1
0099-2399	Journal of Endodontics	1
0301-4797	Journal of Environmental Management	1
2225-0719	Journal of Clinical and Translational Hepatology	1
0022-0949	Journal of Experimental Biology	1
0021-9673	Journal of Chromatography A	1
1540-9538	Journal of Experimental Medicine	1
1303-6165	TURKISH JOURNAL OF MEDICAL SCIENCES	1
1936-1521	Journal of Child &amp; Adolescent Trauma	1
2214-8604	Additive Manufacturing	1
0160-2446	Journal of Cardiovascular Pharmacology	1
0889-1575	Journal of Food Composition and Analysis	1
0149-6085	Journal of Food Safety	1
0022-1155	Journal of Food Science and Technology	1
2079-4983	Journal of Functional Biomaterials	1
1756-4646	Journal of Functional Foods	1
2411-5142	Journal of Functional Morphology and Kinesiology	1
2329-9517	Journal of Cardiovascular Diseases &amp; Diagnosis	1
1941-6628	Journal of Gastrointestinal Cancer	1
1932-2259	Journal of Cancer Survivorship	1
1738-6756	Journal of Breast Cancer	1
0168-1656	Journal of Biotechnology	1
0304-3894	Journal of Hazardous Materials	1
1839-9940	Journal of Genomics	1
2413-8851	Urban Science	1
0250-5991	Journal of Biosciences	1
1864-063X	Journal of Biophotonics	1
0162-3257	Journal of Autism and Developmental Disorders	1
1434-5161	Journal of Human Genetics	1
1028-6020	Journal of Asian Natural Products Research	1
0260-437X	Journal of Applied Toxicology	1
1876-0341	Journal of Infection and Public Health	1
0887-6185	Journal of Anxiety Disorders	1
2095-4964	Journal of Integrative Medicine	1
1672-9072	Journal of Integrative Plant Biology	1
1079-9907	Journal of Interferon &amp; Cytokine Research	1
0042-1138	Urologia Internationalis	1
0931-2250	Journal of Agronomy and Crop Science	1
2666-1543	Journal of Agriculture and Food Research	1
0027-8874	JNCI: Journal of the National Cancer Institute	1
2515-5091	JNCI Cancer Spectrum	1
2291-5222	JMIR mHealth and uHealth	1
1076-5174	Journal of Mass Spectrometry	1
1438-4957	Journal of Material Cycles and Waste Management	1
0957-4530	Journal of Materials Science: Materials in Medicine	1
1609-0985	Journal of Medical and Biological Engineering	1
2329-4302	Journal of Medical Imaging	1
0001-6918	Acta Psychologica	1
2192-8312	JIMD Reports	1
2397-9070	JGH Open	1
2717-2724	Jentashapir Journal of Cellular and Molecular Biology	1
1096-620X	Journal of Medicinal Food	1
2772-4212	Journal of Membrane Science Letters	1
0167-7012	Journal of Microbiological Methods	1
0942-0940	Acta Neurochirurgica	1
2617-1619	JCSM Rapid Communications	1
0021-5155	Japanese Journal of Ophthalmology	1
0021-4922	Japanese Journal of Applied Physics	1
2574-3805	JAMA Network Open	1
1521-6543	IUBMB Life	1
1938-2014	Islets	1
1121-8428	Journal of Nephrology	1
1741-2552	Journal of Neural Engineering	1
0300-9564	Journal of Neural Transmission	1
2251-6093	Iranian Journal of Public Health	1
1743-0003	Journal of NeuroEngineering and Rehabilitation	1
0300-5526	Intervirology	1
1742-4801	International Wound Journal	1
2193-6315	Journal of Neurological Surgery Part A: Central European Neurosurgery	1
1139-6709	International Microbiology	1
2476-5759	International Journal of Travel Medicine and Global Health	1
2572-942X	Journal of Neurology & Neuromedicine	1
0955-3002	International Journal of Radiation Biology	1
0022-3069	Journal of Neuropathology and Experimental Neurology	1
1573-3149	International Journal of Peptide Research and Therapeutics	1
1748-6645	Journal of Neuropsychology	1
0717-9502	International Journal of Morphology	1
2058-7384	International Journal of Immunopathology and Pharmacology	1
1933-0707	Journal of Neurosurgery: Pediatrics	1
0899-9457	International Journal of Imaging Systems and Technology	1
1355-0284	Journal of NeuroVirology	1
1071-3581	Journal of Nuclear Cardiology	1
1178-7074	International Journal of General Medicine	1
2383-4366	International Journal of Epidemiologic Research	1
0001-6268	Acta Neurochirurgica	1
0904-2512	Journal of Oral Pathology & Medicine	1
0736-0266	Journal of Orthopaedic Research	1
0736-0266	Journal of Orthopaedic Research®	1
1749-799X	Journal of Orthopaedic Surgery and Research	1
0960-3123	International Journal of Environmental Health Research	1
none	2017 IEEE Virtual Reality (VR)	1
2096-5664	Journal of Pancreatology	1
1687-8345	International Journal of Endocrinology	1
0973-3930	International Journal of Diabetes in Developing Countries	1
0179-1958	International Journal of Colorectal Disease	1
2093-5552	Journal of Pharmaceutical Investigation	1
2500-3259	Vavilov Journal of Genetics and Breeding	1
0022-3573	Journal of Pharmacy and Pharmacology	1
0022-3727	Journal of Physics D: Applied Physics	1
1341-9625	International Journal of Clinical Oncology	1
2090-3189	International Journal of Breast Cancer	1
0971-7811	Journal of Plant Biochemistry and Biotechnology	1
0378-7753	Journal of Power Sources	1
1499-2027	International Journal of Audiology	1
1353-4505	International Journal for Quality in Health Care	1
1475-9276	International Journal for Equity in Health	1
2398-385X	Journal of Psychiatry and Brain Science	1
1460-2377	International Immunology	1
2640-9909	Journal of Psychology & Behavior Research	1
0953-8178	International Immunology	1
0734-7332	Journal of Psychosocial Oncology	1
2197-3792	Journal of Racial and Ethnic Health Disparities	1
0340-0131	International Archives of Occupational and Environmental Health	1
1945-3116	Journal of Software Engineering and Applications	1
1018-2438	International Archives of Allergy and Immunology	1
2197-425X	Intensive Care Medicine Experimental	1
2517-4843	Integrative Organismal Biology	1
1869-4101	Insights into Imaging	1
0962-1075	Insect Molecular Biology	1
0926-9959	Journal of the European Academy of Dermatology and Venereology	1
0020-1812	Insectes Sociaux	1
1751-6161	Journal of the Mechanical Behavior of Biomedical Materials	1
2078-2489	Information	1
0300-8126	Infection	1
1742-5689	Journal of The Royal Society Interface	1
0972-5229	Indian Journal of Critical Care Medicine	1
0818-9641	Immunology and Cell Biology	1
0882-0139	Immunological Investigations	1
1742-4933	Immunity & Ageing	1
1751-8849	IET Systems Biology	1
1751-8741	IET Nanobiotechnology	1
0278-0062	IEEE Transactions on Medical Imaging	1
0952-8369	Journal of Zoology	1
2644-1276	IEEE Open Journal of Engineering in Medicine and Biology	1
0275-6382	Veterinary Clinical Pathology	1
0093-7355	Lab Animal	1
2233-7660	Laboratory Animal Research	1
0165-2427	Veterinary Immunology and Immunopathology	1
1460-2083	Human Molecular Genetics	1
1543-4494	Learning &amp; Behavior	1
1072-0502	Learning & Memory	1
1876-1100	Lecture Notes in Electrical Engineering	1
2666-2477	Human Genetics and Genomics Advances	1
2311-7524	Horticulturae	1
1042-8194	Leukemia & Lymphoma	1
2053-1095	Veterinary Medicine and Science	1
1064-3745	Histone Methyltransferases	1
2571-5135	High-Throughput	1
2227-9032	Healthcare	1
0017-8748	Headache: The Journal of Head and Face Pain	1
1592-8721	Haematologica	1
1096-6374	Growth Hormone & IGF Research	1
0721-832X	Graefe's Archive for Clinical and Experimental Ophthalmology	1
1616-5187	Macromolecular Bioscience	1
1022-1336	Macromolecular Rapid Communications	1
0730-725X	Magnetic Resonance Imaging	1
1352-8661	Magnetic Resonance Materials in Physics, Biology and Medicine	1
0959-3780	Global Environmental Change	1
2524-7662	Genome Instability &amp; Disease	1
0831-2796	Genome	1
2590-0064	Materials Today Bio	1
1678-4685	Genetics and Molecular Biology	1
2590-2385	Matter	1
0378-1135	Veterinary Microbiology	1
0309-1740	Meat Science	1
1947-6027	Genes & Cancer	1
1757-1693	GCB Bioenergy	1
2772-5723	Gastro Hep Advances	1
2056-5623	Future Science OA	1
2314-7253	Future Journal of Pharmaceutical Sciences	1
0094-2405	Medical Physics	1
2666-335X	F&S Science	1
0025-7974	Medicine	1
2673-818X	Frontiers in Virology	1
1064-3745	Membrane Trafficking	1
1072-3714	Menopause	1
1530-0374	Menopause	1
2673-3080	Frontiers in Toxicology	1
2296-875X	Frontiers in Surgery	1
2624-9367	Frontiers in Sports and Active Living	1
1573-3882	Metabolomics	1
2297-7775	Frontiers in Sociology	1
2214-5400	Meta Gene	1
2296-701X	Frontiers in Ecology and Evolution	1
2673-611X	Frontiers in Conservation Science	1
2624-8212	Frontiers in Artificial Intelligence	1
2666-2256	Forensic Imaging	1
1678-457X	Food Science and Technology	1
0740-0020	Food Microbiology	1
0385-5600	Microbiology and Immunology	1
2045-8827	MicrobiologyOpen	1
2212-4292	Food Bioscience	1
1867-0334	Food and Environmental Virology	1
0015-5632	Folia Microbiologica	1
0367-2530	Flora	1
1387-1811	Microporous and Mesoporous Materials	1
1551-9295	Microscopy Today	1
2055-7434	Microsystems &amp; Nanoengineering	1
0969-997X	Fisheries Management and Ecology	1
1297-9716	Veterinary Research	1
0026-4075	Military Medicine	1
2667-0119	Fish and Shellfish Immunology Reports	1
0168-6496	FEMS Microbiology Ecology	1
2516-712X	Experimental Results	1
2162-3619	Experimental Hematology & Oncology	1
2092-6413	Experimental &amp; Molecular Medicine	1
0940-6719	European Spine Journal	1
0938-7994	European Radiology	1
0890-8508	Molecular and Cellular Probes	1
2047-4873	European Journal of Preventive Cardiology	1
1436-6207	European Journal of Nutrition	1
1073-6085	Molecular Biotechnology	1
1818-6300	European Archives of Paediatric Dentistry	1
none	Essentials of Laboratory Animal Science: Principles and Practices	1
1381-1991	Molecular Diversity	1
0962-1083	Molecular Ecology	1
2059-7029	ESMO Open	1
1617-4615	Molecular Genetics and Genomics	1
2055-5822	ESC Heart Failure	1
2589-9864	Epilepsy & Behavior Reports	1
1460-2407	Molecular Human Reproduction	1
0945-6317	Virchows Archiv	1
2075-4655	Epigenomes	1
0730-7268	Environmental Toxicology and Chemistry	1
0944-1344	Environmental Science and Pollution Research	1
2666-4984	Environmental Science and Ecotechnology	1
0013-936X	Environmental Science &amp; Technology	1
2058-5888	Environmental Epigenetics	1
0026-895X	Molecular Pharmacology	1
0894-0282	Molecular Plant-Microbe Interactions®	1
1530-891X	Endocrine Practice	1
1536-8378	Electromagnetic Biology and Medicine	1
2058-9689	Molecular Systems Design &amp; Engineering	1
2090-2441	Egyptian Journal of Medical Human Genetics	1
1590-1262	Eating and Weight Disorders - Studies on Anorexia, Bulimia and Obesity	1
0145-5613	Ear, Nose & Throat Journal	1
1674-0769	Virologica Sinica	1
0179-051X	Dysphagia	1
2452-0748	NanoImpact	1
2199-1154	Drugs - Real World Outcomes	1
0001-5547	Acta Cytologica	1
0114-5916	Drug Safety	1
0272-4391	Drug Development Research	1
1071-7544	Drug Delivery	1
8755-1039	Diagnostic Cytopathology	1
1755-4330	Nature Chemistry	1
0742-3071	Diabetic Medicine	1
2520-1131	Nature Electronics	1
1363-755X	Developmental Science	1
0012-1622	Developmental Medicine &amp; Child Neurology	1
2304-6767	Dentistry Journal	1
none	Data Capital	1
0095-4527	Cytology and Genetics	1
1063-5823	Current Topics in Membranes	1
2168-0485	ACS Sustainable Chemistry &amp; Engineering	1
2452-3186	Current Research in Translational Medicine	1
2665-9441	Current Research in Physiology	1
2666-2469	Current Research in Chemical Biology	1
1934-3655	Current Protocols in Protein Science	1
1934-8282	Current Protocols in Pharmacology	1
2352-1546	Current Opinion in Behavioral Sciences	1
1718-7729	Current Oncology	1
2452-073X	Neurobiology of Pain	1
2168-8184	Cureus	1
2639-8028	Critical Care Explorations	1
0277-3740	Cornea	1
0097-8493	Computers &amp; Graphics	1
2057-1577	Virus Evolution	1
none	Computational Approaches for Novel Therapeutic and Diagnostic Designing to Mitigate SARS-CoV-2 Infection	1
none	Comprehensive Physiology	1
0965-2299	Complementary Therapies in Medicine	1
1021-7401	Neuroimmunomodulation	1
1096-4959	Comparative Biochemistry and Physiology Part B: Biochemistry and Molecular Biology	1
1095-6433	Comparative Biochemistry and Physiology Part A: Molecular & Integrative Physiology	1
2365-7464	Cognitive Research: Principles and Implications	1
0010-0277	Cognition	1
0902-0063	Clinical Transplantation	1
2167-7026	Clinical Psychological Science	1
0009-9236	Clinical Pharmacology &amp; Therapeutics	1
1432-6981	Clinical Oral Investigations	1
1179-5549	Clinical Medicine Insights: Oncology	1
1342-1751	Clinical and Experimental Nephrology	1
0897-3806	Clinical Anatomy	1
0954-7894	Clinical &amp; Experimental Allergy	1
0028-646X	New Phytologist	1
none	2018 26th Signal Processing and Communications Applications Conference (SIU)	1
2046-2530	Cilia	1
1678-4561	Ciência &amp; Saúde Coletiva	1
2468-0540	Non-coding RNA Research	1
0009-5915	Chromosoma	1
2055-5008	npj Biofilms and Microbiomes	1
2542-5641	Chinese Medical Journal	1
0366-6999	Chinese Medical Journal	1
1000-467X	Chinese Journal of Cancer	1
0256-7040	Child's Nervous System	1
1948-5875	ACS Medicinal Chemistry Letters	1
0009-3920	Child Development	1
0897-4756	Chemistry of Materials	1
1612-1872	Chemistry & Biodiversity	1
2694-250X	ACS Measurement Science Au	1
1612-1872	Chemistry &amp; Biodiversity	1
0960-8923	Obesity Surgery	1
1618-1247	Odontology	1
2041-6520	Chemical Science	1
2196-0216	ChemElectroChem	1
2366-1070	Oncology and Therapy	1
1867-3880	ChemCatChem	1
0133-3720	Cereal Research Communications	1
1672-7681	Cellular &amp; Molecular Immunology	1
2161-1653	ACS Macro Letters	1
2073-4441	Water	1
0043-1354	Water Research	1
1064-3745	Cell Tracking	1
1064-3745	Cell-Free Gene Expression	1
0742-2091	Cell Biology and Toxicology	1
1530-7085	Pain Practice	1
1389-9333	Cell and Tissue Banking	1
2044-4753	Catalysis Science &amp; Technology	1
1869-408X	Cardiovascular Engineering and Technology	1
0031-1820	Parasitology	1
2690-0645	ACS ES&amp;T Engineering	1
1470-7330	Cancer Imaging	1
0031-3025	Pathology	1
1055-9965	Cancer Epidemiology Biomarkers &amp; Prevention	1
1949-8454	World Journal of Biological Chemistry	1
1873-149X	Pathophysiology	1
2666-3899	Patterns	1
0172-0643	Pediatric Cardiology	1
0317-1671	Canadian Journal of Neurological Sciences / Journal Canadien des Sciences Neurologiques	1
0301-0449	Pediatric Radiology	1
2036-7503	Pediatric Reports	1
0048-3575	Pesticide Biochemistry and Physiology	1
0091-150X	Pharmaceutical Chemistry Journal	1
0007-0912	British Journal of Anaesthesia	1
0896-0267	Brain Topography	1
1935-861X	Brain Stimulation	1
0031-7012	Pharmacology	1
2394-8108	Brain Circulation	1
2052-1707	Pharmacology Research &amp; Perspectives	1
0962-8436	Philosophical Transactions of the Royal Society B: Biological Sciences	1
1572-1000	Photodiagnosis and Photodynamic Therapy	1
[truncated: 38 more rows]
